# Supplementary material for: GAF-dependent chromatin plasticity determines promoter usage to mediate locust gregarious behavior
Source: EMBO J. 2025 Apr 7;44(10):2928–48. doi: 10.1038/s44318-025-00428-x (PMC12084303; doi:10.1038/s44318-025-00428-x)
Supplement: Supplementary file 3 — Source data Fig. 1 [file 44318_2025_428_MOESM3_ESM.zip]

Archive with 12 entries (7 files):
- Figure 1/
- Figure 1/1C/
- Figure 1/1C/qPCR-relative DHS intensity.xls
- Figure 1/1D/
- Figure 1/1D/Relative luciferase intensity.xls
- Figure 1/1E/
- Figure 1/1E/qPCR-relative mRNA expression level.xls
- Figure 1/1E/relative Protein expression level.xls
- Figure 1/1E/Western Blot-Brains-PAH&GAPDH.tif
- Figure 1/1E/Western Blot-Fatbodies-PAH&GAPDH.tif
- Figure 1/1F/
- Figure 1/1F/qPCR-relative DHS intensity.xls
