# Supplementary material for: GAF-dependent chromatin plasticity determines promoter usage to mediate locust gregarious behavior
Source: EMBO J. 2025 Apr 7;44(10):2928–48. doi: 10.1038/s44318-025-00428-x (PMC12084303; doi:10.1038/s44318-025-00428-x)
Supplement: Supplementary file 3 — Source data Fig. 1 [file 44318_2025_428_MOESM3_ESM.zip › Figure 1/1C/qPCR-relative DHS intensity.xls]

## Sheet: Raw CT
10 ng enriched DNA after DNase I (0.1U) digestion, as templates for qPCR	GB, gregarious locusts' brains
2ng naked genomic DNA after random shearing, to normalize the primer effciency
		DHS1	DHS2	rp49	ctrl
Replicates	GB-gDNA-1	26.76	27.09	30.15	28.94
	GB-gDNA-2	26.34	26.57	30.46	28.72
	GB-gDNA-3	27.9	28.47	30.99	27.91
	Ave.	27	27.3767	30.5333	28.5233
		Replicates
		GB-1	GB-2	GB-3	GB-4
	DHS1	27.52	27.56	27.34	27.26
	DHS2	29.14	28.48	28.64	28.35
	ctrl	30.2	29.84	29.57	29.97
	rp49	29.87	30.32	30.23	30.08

## Sheet: Relative DHS intensity
10 ng enriched DNA after DNase I (0.1U) digestion, as templates for qPCR	GB, gregarious locusts' brains
2ng naked genomic DNA after random shearing, to normalize the primer effciency
		2-ΔΔT(CT)
		GB-1	GB-2	GB-3	GB-4
Primers	ctrl	0.852635	1.09429	1.31951	1
	rp49	4.31691	3.16017	3.36359	3.73213
	DHS1	1.90088	1.8489	2.15348	2.27626
	DHS2	0.802923	1.26868	1.1355	1.38831
		ave. CP
Primer efficiency	ctrl	28.5233
	rp49	30.5333
	DHS1	27
	DHS2	27.3767
