# Supplementary material for: GAF-dependent chromatin plasticity determines promoter usage to mediate locust gregarious behavior
Source: EMBO J. 2025 Apr 7;44(10):2928–48. doi: 10.1038/s44318-025-00428-x (PMC12084303; doi:10.1038/s44318-025-00428-x)
Supplement: Supplementary file 3 — Source data Fig. 1 [file 44318_2025_428_MOESM3_ESM.zip › Figure 1/1D/Relative luciferase intensity.xls]

## Sheet: Raw data
L, firefly luciferase	R, Renilla luciferase
	Replicates
	1-L	2-L	3-L	4-L		1-R	2-R	3-R	4-R
p4.10	53950	61640	52230	15390		845.6	1119	860.7	361.6
DHS2	10520	9863	9167	9444		369.9	327.1	305.9	349.7
	1-L	2-L	3-L	4-L	5-L		1-R	2-R	3-R	4-R	5-R
p4.10	15220	14580	15690	17590	18740		812.4	479.2	550.8	482.8	711.1
DHS1	87080	56920	54080	60300	70210		756	463.8	640	550.8	617.6

## Sheet: Relative DHS intensity
L, firefly luciferase	R, Renilla luciferase
	Ratio(L/R)				Relative luciferase intensity
	pGL4.10	DHS1			pGL4.10	DHS1
1	18.7346	115.185		1	0.66703	4.10107
2	30.4257	122.725		2	1.08328	4.36953
3	28.4858	84.5		3	1.01421	3.00855
4	36.4333	109.477		4	1.29718	3.89784
5	26.3535	113.682		5	0.938296	4.04755
Ave.pGL4.10	28.0866
	Ratio(L/R)				Relative luciferase intensity
	pGL4.10	DHS2			pGL4.10	DHS2
1	63.8009	28.4401		1	1.14889	0.512135
2	55.0849	30.1529		2	0.991941	0.542977
3	60.6832	29.9673		3	1.09275	0.539636
4	42.5608	27.006		4	0.766414	0.48631
Ave.pGL4.10	55.5324
