# Supplementary material for: GAF-dependent chromatin plasticity determines promoter usage to mediate locust gregarious behavior
Source: EMBO J. 2025 Apr 7;44(10):2928–48. doi: 10.1038/s44318-025-00428-x (PMC12084303; doi:10.1038/s44318-025-00428-x)
Supplement: Supplementary file 3 — Source data Fig. 1 [file 44318_2025_428_MOESM3_ESM.zip › Figure 1/1E/qPCR-relative mRNA expression level.xls]

## Sheet: Raw data_Brains
	CT
	rp49	henna
WT-1	18.905	21.265
WT-2	18.8	20.89
WT-3	19.14	21.24
WT-4	18.9	21.35
WT-5	18.9	21.04
WT-6	18.98	21.38
WT-7	19.095	21.7
WT-8	19.065	21.79
WT-9	18.985	21.535
DHS1-mutated-1	18.515	24.505
DHS1-mutated-2	18.475	24.785
DHS1-mutated-3	18.365	26.635
DHS1-mutated-4	19.215	27.03
DHS1-mutated-5	18.755	27.155
DHS1-mutated-6	19.05	27.645
DHS1-mutated-7	18.55	24.72
DHS1-mutated-8	17.96	25.865
DHS1-mutated-9	18.445	25.465

## Sheet: Relative mRNA level_Brains
	ΔCT(henna-rp49)	Ave.	ΔΔCT	power(2,-ΔΔCT)
WT-1	2.36		-0.02	1.01396
WT-2	2.09		-0.29	1.22264
WT-3	2.1		-0.28	1.21419
WT-4	2.45		0.07	0.952638
WT-5	2.14		-0.24	1.18099
WT-6	2.4		0.02	0.986233
WT-7	2.605		0.225	0.855595
WT-8	2.725		0.345	0.787308
WT-9	2.55	2.38	0.17	0.888843
DHS1-mutated-1	5.99		3.61	0.0818996
DHS1-mutated-2	6.31		3.93	0.0656073
DHS1-mutated-3	8.27		5.89	0.0168629
DHS1-mutated-4	7.815		5.435	0.0231154
DHS1-mutated-5	8.4		6.02	0.0154099
DHS1-mutated-6	8.595		6.215	0.0134617
DHS1-mutated-7	6.17		3.79	0.072293
DHS1-mutated-8	7.905		5.525	0.0217175
DHS1-mutated-9	7.02		4.64	0.0401071

## Sheet: Raw data_Fatbodies
	CT
	rp49	henna
WT-1	17.96	16.815
WT-2	18.27	16.815
WT-3	17.835	15.97
WT-4	18.005	17.315
WT-5	18.035	17.01
WT-6	18.125	17.545
WT-7	17.385	16.86
WT-8	18.08	17.63
DHS1-mutated-1	17.485	16.15
DHS1-mutated-2	17.57	16.515
DHS1-mutated-3	17.46	16.25
DHS1-mutated-4	17.595	16.86
DHS1-mutated-5	17.135	16.55
DHS1-mutated-6	17.38	16.74
DHS1-mutated-7	17.07	16.265
DHS1-mutated-8	17.52	16.88

## Sheet: Relative mRNA level_Fatbodies
	ΔCT(henna-rp49)	Ave.	ΔΔCT	power(2,-ΔΔCT)
WT-1	-1.145		-0.178125	1.13141
WT-2	-1.455		-0.488125	1.40262
WT-3	-1.865		-0.898125	1.86364
WT-4	-0.69		0.276875	0.825377
WT-5	-1.025		-0.058125	1.04111
WT-6	-0.58		0.386875	0.764784
WT-7	-0.525		0.441875	0.736177
WT-8	-0.45	-0.966875	0.516875	0.698884
DHS1-mutated-1	-1.335		-0.368125	1.29067
DHS1-mutated-2	-1.055		-0.088125	1.06299
DHS1-mutated-3	-1.21		-0.243125	1.18355
DHS1-mutated-4	-0.735		0.231875	0.851527
DHS1-mutated-5	-0.585		0.381875	0.76744
DHS1-mutated-6	-0.64		0.326875	0.797262
DHS1-mutated-7	-0.805		0.161875	0.893863
DHS1-mutated-8	-0.64		0.326875	0.797262
