# Supplementary material for: GAF-dependent chromatin plasticity determines promoter usage to mediate locust gregarious behavior
Source: EMBO J. 2025 Apr 7;44(10):2928–48. doi: 10.1038/s44318-025-00428-x (PMC12084303; doi:10.1038/s44318-025-00428-x)
Supplement: Supplementary file 3 — Source data Fig. 1 [file 44318_2025_428_MOESM3_ESM.zip › Figure 1/1E/relative Protein expression level.xls]

## Sheet: Raw data_Brains
Raw data
	IOD
	GAPDH	PAH
WT-1	259103	219385
WT-2	205167	206076
WT-3	176893	179332
WT-4	202113	283204
DHS1-mutated-1	231951	42653
DHS1-mutated-2	186702	32973
DHS1-mutated-3	245239	36321
DHS1-mutated-4	228345	55087
Relative protein level
	Ratio (PAH/GAPDH)
WT-1	0.84671
WT-2	1.00443
WT-3	1.01379
WT-4	1.40122
DHS1-mutated-1	0.183888
DHS1-mutated-2	0.176608
DHS1-mutated-3	0.148105
DHS1-mutated-4	0.241245

## Sheet: Raw data_Fatbody
Raw data
	IOD
	GAPDH	PAH
WT-1	148434	88274
WT-2	110944	113889
WT-3	92702	108761
WT-4	155574	52717
DHS1-mutated-1	49558	82619
DHS1-mutated-2	117265	96223
DHS1-mutated-3	132697	107617
DHS1-mutated-4	211187	114722
Relative protein level
	Ratio (PAH/GAPDH)
WT-1	0.594702
WT-2	1.02654
WT-3	1.17323
WT-4	0.338855
DHS1-mutated-1	1.66712
DHS1-mutated-2	0.82056
DHS1-mutated-3	0.810998
DHS1-mutated-4	0.543225
