# Supplementary material for: GAF-dependent chromatin plasticity determines promoter usage to mediate locust gregarious behavior
Source: EMBO J. 2025 Apr 7;44(10):2928–48. doi: 10.1038/s44318-025-00428-x (PMC12084303; doi:10.1038/s44318-025-00428-x)
Supplement: Supplementary file 3 — Source data Fig. 1 [file 44318_2025_428_MOESM3_ESM.zip › Figure 1/1F/qPCR-relative DHS intensity.xls]

## Sheet: Raw data_DHS1
	CT
	ctrl	DHS1
S-1	25.9914	26.3471
S-2	27.7142	27.4736
S-3	27.0995	27.5249
S-4	26.3901	25.6126
G-1	26.6289	25.3141
G-2	28.096	26.4116
G-3	24.8496	24.6186
G-4	26.8712	24.7893

## Sheet: RelativeDHSintensity_DHS1
	ΔCT(DHS1-ctrl)	Ave.	ΔΔCT	power(2,-ΔΔCT)
S-1	0.355685		0.414921	0.750061
S-2	-0.240616		-0.18138	1.13397
S-3	0.425424		0.484659	0.714666
S-4	-0.777435	-0.0592354	-0.7182	1.64513
G-1	-1.31476		-1.25553	2.38754
G-2	-1.68445		-1.62522	3.08488
G-3	-0.230998		-0.171762	1.12643
G-4	-2.08189		-2.02265	4.06331

## Sheet: Raw data_DHS2
	CT
	ctrl	DHS2
S-1	25.9914	25.5891
S-2	27.7142	26.7599
S-3	27.0995	26.6577
S-4	26.3901	25.9859
G-1	26.6289	26.1561
G-2	28.096	26.9865
G-3	24.8496	24.6075
G-4	26.8712	26.3156

## Sheet: RelativeDHSintensity_DHS2
	ΔCT(DHS2-ctrl)	Ave.	ΔΔCT	power(2,-ΔΔCT)
S-1	-0.40228		0.148353	0.90228
S-2	-0.954266		-0.403634	1.32284
S-3	-0.441817		0.108816	0.927349
S-4	-0.404169	-0.550633	0.146464	0.903462
G-1	-0.472784		0.0778486	0.947469
G-2	-1.10958		-0.558948	1.47319
G-3	-0.242054		0.308579	0.807437
G-4	-0.555604		-0.00497152	1.00345
