# Supplementary material for: GAF-dependent chromatin plasticity determines promoter usage to mediate locust gregarious behavior
Source: EMBO J. 2025 Apr 7;44(10):2928–48. doi: 10.1038/s44318-025-00428-x (PMC12084303; doi:10.1038/s44318-025-00428-x)
Supplement: Supplementary file 4 — Source data Fig. 2 [file 44318_2025_428_MOESM4_ESM.zip]

Archive with 7 entries (3 files):
- Figure 2/
- Figure 2/2C/
- Figure 2/2C/qPCR-relative mRNA expression level.xls
- Figure 2/2F/
- Figure 2/2F/qPCR-relative mRNA expression level.xls
- Figure 2/2G/
- Figure 2/2G/qPCR-relative mRNA expression level.xls
