# Supplementary material for: GAF-dependent chromatin plasticity determines promoter usage to mediate locust gregarious behavior
Source: EMBO J. 2025 Apr 7;44(10):2928–48. doi: 10.1038/s44318-025-00428-x (PMC12084303; doi:10.1038/s44318-025-00428-x)
Supplement: Supplementary file 4 — Source data Fig. 2 [file 44318_2025_428_MOESM4_ESM.zip › Figure 2/2C/qPCR-relative mRNA expression level.xls]

## Sheet: Raw data_TSS1
	CT
	rp49	TSS1
GB-1	16.32	19.56
GB-2	17.07	20.46
GB-3	17.02	19.81
G-MS-1	14.61	24.88
G-MS-2	14.56	24.96
G-MS-3	14.89	25.58
G-AN-1	14.83	22.54
G-AN-2	15.09	21.46
G-AN-3	14.7	20.48
G-Mg-1	14.07	22.54
G-Mg-2	14.68	23.95
G-Mg-3	13.97	22.46
G-FB-1	14.67	22.86
G-FB-2	15.93	24.33
G-FB-3	14.61	23.02
G-TG-1	14.48	19.06
G-TG-2	14.81	18.51
G-TG-3	15.16	20.09

## Sheet: Relative mRNA level_TSS1
	ΔCT(TSS1-rp49)	Ave.	ΔΔCT	power(2,-ΔΔCT)
GB-1	3.24		0.1	0.933033
GB-2	3.39		0.25	0.840896
GB-3	2.79	3.14	-0.35	1.27456
G-MS-1	10.27		7.13	0.00713931
G-MS-2	10.4		7.26	0.00652412
G-MS-3	10.69		7.55	0.00533609
G-AN-1	7.71		4.57	0.042101
G-AN-2	6.37		3.23	0.106579
G-AN-3	5.78		2.64	0.160428
G-Mg-1	8.47		5.33	0.0248605
G-Mg-2	9.27		6.13	0.0142786
G-Mg-3	8.49		5.35	0.0245183
G-FB-1	8.19		5.05	0.0301855
G-FB-2	8.4		5.26	0.0260965
G-FB-3	8.41		5.27	0.0259162
G-TG-1	4.58		1.44	0.368567
G-TG-2	3.7		0.56	0.678302
G-TG-3	4.93		1.79	0.289172

## Sheet: Raw data_TSS2
	CT
	rp49	TSS2
GB-1	19.09	26.93
GB-2	18.97	26.05
GB-3	18.72	26.62
G-MS-1	16.43	28.09
G-MS-2	17.69	29.78
G-MS-3	17.7	30.43
G-AN-1	18.11	30.67
G-AN-2	17.49	30.72
G-AN-3	18.65	31.66
G-Mg-1	16.87	30.95
G-Mg-2	16.28	30.54
G-Mg-3	17.57	31.94
G-FB-1	15.79	21.29
G-FB-2	16.56	20.11
G-FB-3	16.89	21.66
G-TG-1	17.13	24.58
G-TG-2	17.68	23.66
G-TG-3	17.46	24.83

## Sheet: Relative mRNA level_TSS2
	ΔCT(TSS2-rp49)	Ave.	ΔΔCT	power(2,-ΔΔCT)
GB-1	7.84		0.233333	0.850667
GB-2	7.08		-0.526667	1.4406
GB-3	7.9	7.60667	0.293333	0.816014
G-MS-1	11.66		4.05333	0.0602317
G-MS-2	12.09		4.48333	0.0447077
G-MS-3	12.73		5.12333	0.0286895
G-AN-1	12.56		4.95333	0.0322774
G-AN-2	13.23		5.62333	0.0202865
G-AN-3	13.01		5.40333	0.0236284
G-Mg-1	14.08		6.47333	0.0112547
G-Mg-2	14.26		6.65333	0.00993452
G-Mg-3	14.37		6.76333	0.00920521
G-FB-1	5.5		-2.10667	4.30695
G-FB-2	3.55		-4.05667	16.641
G-FB-3	4.77		-2.83667	7.14368
G-TG-1	7.45		-0.156667	1.11471
G-TG-2	5.98		-1.62667	3.08799
G-TG-3	7.37		-0.236667	1.17827
