# Supplementary material for: GAF-dependent chromatin plasticity determines promoter usage to mediate locust gregarious behavior
Source: EMBO J. 2025 Apr 7;44(10):2928–48. doi: 10.1038/s44318-025-00428-x (PMC12084303; doi:10.1038/s44318-025-00428-x)
Supplement: Supplementary file 4 — Source data Fig. 2 [file 44318_2025_428_MOESM4_ESM.zip › Figure 2/2F/qPCR-relative mRNA expression level.xls]

## Sheet: Raw data_TSS1
	CT
	rp49	TSS1
G-1	23.27	20.5	-2.77
G-2	23.53	20.09	-3.44
G-3	23.42	20.29	-3.13
G-4	23.7	20.57	-3.13
IG-1	23.55	21.77	-1.78
IG-2	23.51	21.59	-1.92
IG-3	22.97	21.48	-1.49
IG-4	23.87	22.14	-1.73
S-1	23.2	20.61	-2.59
S-2	23.7	20.79	-2.91
S-3	23.45	20.88	-2.57
S-4	23.5	20.77	-2.73
CS-1	23.43	20.62	-2.81
CS-2	23.32	19.6	-3.72
CS-3	23.49	19.61	-3.88
CS-4	23.51	19.33	-4.18

## Sheet: Relative mRNA level_TSS1
	ΔCT(TSS1-rp49)	Ave.	ΔΔCT	power(2,-ΔΔCT)
G-1	-2.77		0.3475	0.785945
G-2	-3.44		-0.3225	1.2505
G-3	-3.13		-0.0125	1.0087
G-4	-3.13	-3.1175	-0.0125	1.0087
IG-1	-1.78		1.3375	0.395706
IG-2	-1.92		1.1975	0.43603
IG-3	-1.49		1.6275	0.323649
IG-4	-1.73		1.3875	0.382227
S-1	-2.59		0.5275	0.693756
S-2	-2.91		0.2075	0.866037
S-3	-2.57		0.5475	0.684205
S-4	-2.73		0.3875	0.764453
CS-1	-2.81		0.3075	0.808041
CS-2	-3.72		-0.6025	1.51835
CS-3	-3.88		-0.7625	1.69643
CS-4	-4.18		-1.0625	2.08855

## Sheet: Raw data_TSS2
	CT
	rp49	TSS2
G-1	23.27	28.81
G-2	23.53	26.78
G-3	23.42	27.48
G-4	23.7	27.8
IG-1	23.55	28.56
IG-2	23.51	27.93
IG-3	23.18	27.43
IG-4	22.97	26.76
S-1	23.2	25.79
S-2	23.7	25.77
S-3	23.45	25.57
S-4	23.5	24.51
CS-1	24.09	26.15
CS-2	23.43	24.53
CS-3	23.32	23.95
CS-4	23.51	24.9

## Sheet: Relative mRNA level_TSS2
	ΔCT(TSS2-rp49)	Ave.	ΔΔCT	power(2,-ΔΔCT)
G-1	5.54		1.3025	0.405423
G-2	3.25		-0.9875	1.98275
G-3	4.06		-0.1775	1.13092
G-4	4.1	4.2375	-0.1375	1.1
IG-1	5.01		0.7725	0.585402
IG-2	4.42		0.1825	0.881175
IG-3	4.25		0.0125	0.991373
IG-4	3.79		-0.4475	1.36368
S-1	2.59		-1.6475	3.1329
S-2	2.07		-2.1675	4.49244
S-3	2.12		-2.1175	4.33941
S-4	1.01		-3.2275	9.36643
CS-1	2.06		-2.1775	4.52369
CS-2	1.1		-3.1375	8.79998
CS-3	0.63		-3.6075	12.1889
CS-4	1.39		-2.8475	7.19752
