# Supplementary material for: GAF-dependent chromatin plasticity determines promoter usage to mediate locust gregarious behavior
Source: EMBO J. 2025 Apr 7;44(10):2928–48. doi: 10.1038/s44318-025-00428-x (PMC12084303; doi:10.1038/s44318-025-00428-x)
Supplement: Supplementary file 4 — Source data Fig. 2 [file 44318_2025_428_MOESM4_ESM.zip › Figure 2/2G/qPCR-relative mRNA expression level.xls]

## Sheet: Raw data_TSS1
Fatbodies
	CT
	rp49	TSS1
G-1	18.892	29.0408
G-2	19.4315	29.2542
G-3	19.7056	29.7512
G-4	18.9587	28.5375
G-5	19.7391	29.6986
IG-1	19.3291	29.9162
IG-2	18.5894	29.2626
IG-3	18.4138	29.3721
IG-4	18.8461	29.8021
IG-5	18.3467	29.7394
S-1	17.8105	28.6389
S-2	17.7419	28.8341
S-3	18.0473	27.5313
S-4	17.8615	27.4729
S-5	18.3296	28.5246
CS-1	18.7809	28.0348
CS-2	18.3732	27.3022
CS-3	18.4871	26.9289
CS-4	17.9832	27.1263
CS-5	18.1474	26.6289

## Sheet: Relative mRNA level_TSS1
Fatbodies
	ΔCT(TSS1-rp49)	Ave.	ΔΔCT	power(2,-ΔΔCT)
G-1	10.1488		0.237706	0.848093
G-2	9.82274		-0.0883081	1.06312
G-3	10.0456		0.13451	0.910979
G-4	9.57872		-0.332333	1.25905
G-5	9.95948	9.91105	0.0484255	0.966991
IG-1	10.5871		0.676027	0.625887
IG-2	10.6732		0.762159	0.589613
IG-3	10.9583		1.04721	0.483902
IG-4	10.956		1.0449	0.484677
IG-5	11.3927		1.48167	0.358075
S-1	10.8284		0.917361	0.529477
S-2	11.0922		1.18113	0.441005
S-3	9.48396		-0.427089	1.34452
S-4	9.61141		-0.299637	1.23083
S-5	10.195		0.283924	0.821354
CS-1	9.2539		-0.657153	1.57697
CS-2	8.92903		-0.982024	1.97523
CS-3	8.44172		-1.46933	2.76894
CS-4	9.14313		-0.767925	1.70282
CS-5	8.4815		-1.42955	2.69362

## Sheet: Raw data_TSS2
Fatbodies
	CT
	rp49	TSS2
G-1	18.892	21.1315
G-2	19.4315	22.2557
G-3	19.3267	21.9779
G-4	18.9587	22.865
G-5	19.7391	22.2618
IG-1	18.2914	19.9557
IG-2	18.5894	21.2069
IG-3	18.4138	21.0672
IG-4	18.8461	20.9769
IG-5	18.3467	20.1126
S-1	17.8105	19.8416
S-2	17.7419	20.8004
S-3	17.8615	20.1108
S-4	18.3296	20.208
S-5	17.8824	20.7548
CS-1	18.3732	20.7387
CS-2	18.4871	20.5777
CS-3	17.9832	20.0841
CS-4	18.1474	20.0636
CS-5	18.5757	22.1146

## Sheet: Relative mRNA level_TSS2
Fatbodies
	ΔCT(TSS2-rp49)	Ave.	ΔΔCT	power(2,-ΔΔCT)
G-1	2.23943		-0.589331	1.50455
G-2	2.82426		-0.00450647	1.00313
G-3	2.65127		-0.177498	1.13092
G-4	3.90621		1.07744	0.473868
G-5	2.52265	2.82876	-0.306109	1.23637
IG-1	1.66428		-1.16448	2.24152
IG-2	2.61751		-0.211254	1.15769
IG-3	2.65338		-0.175383	1.12926
IG-4	2.13078		-0.697986	1.62224
IG-5	1.76598		-1.06278	2.08896
S-1	2.03117		-0.797596	1.7382
S-2	3.05845		0.229685	0.852821
S-3	2.24931		-0.579456	1.49429
S-4	1.87832		-0.950446	1.93247
S-5	2.87244		0.0436794	0.970178
CS-1	2.36549		-0.463269	1.37866
CS-2	2.09054		-0.738219	1.66812
CS-3	2.10094		-0.727827	1.65614
CS-4	1.91619		-0.912575	1.8824
CS-5	3.53892		0.710159	0.611253
