# Supplementary material for: GAF-dependent chromatin plasticity determines promoter usage to mediate locust gregarious behavior
Source: EMBO J. 2025 Apr 7;44(10):2928–48. doi: 10.1038/s44318-025-00428-x (PMC12084303; doi:10.1038/s44318-025-00428-x)
Supplement: Supplementary file 5 — Source data Fig. 3 [file 44318_2025_428_MOESM5_ESM.zip]

Archive with 12 entries (7 files):
- Figure 3/
- Figure 3/3A/
- Figure 3/3A/Arena-behavior assay-Pgreg.xls
- Figure 3/3B/
- Figure 3/3B/Attraction index-behavior assay.xls
- Figure 3/3B/Distance moved-behavior assay.xls
- Figure 3/3C/
- Figure 3/3C/qPCR-relative mRNA expression level.xls
- Figure 3/3D/
- Figure 3/3D/relative Protein expression level.xls
- Figure 3/3D/Western Blot-PAH.tif
- Figure 3/3D/Western Blot-Tubulin.tif
