# Supplementary material for: GAF-dependent chromatin plasticity determines promoter usage to mediate locust gregarious behavior
Source: EMBO J. 2025 Apr 7;44(10):2928–48. doi: 10.1038/s44318-025-00428-x (PMC12084303; doi:10.1038/s44318-025-00428-x)
Supplement: Supplementary file 5 — Source data Fig. 3 [file 44318_2025_428_MOESM5_ESM.zip › Figure 3/3A/Arena-behavior assay-Pgreg.xls]

## Sheet: Pgreg-G ctrl
Nymphs	Pgreg
G ctrl-1	0.969166
G ctrl-2	0.831881
G ctrl-3	0.915678
G ctrl-4	0.708411
G ctrl-5	0.971267
G ctrl-6	0.866133
G ctrl-7	0.877823
G ctrl-8	0.740699
G ctrl-9	0.891566
G ctrl-10	0.798583
G ctrl-11	0.961732
G ctrl-12	0.948731
G ctrl-13	0.759919
G ctrl-14	0.954686
G ctrl-15	0.693273
G ctrl-16	0.647108
G ctrl-17	0.845024
G ctrl-18	0.699511
G ctrl-19	0.621028
G ctrl-20	0.995065
G ctrl-21	0.632904
G ctrl-22	0.735079
G ctrl-23	0.728151
G ctrl-24	0.962671
G ctrl-25	0.62847
G ctrl-26	0.932328

## Sheet: Pgreg-TSS1 RNAi
Nymphs	Pgreg
RNAi TSS1-1	0.0646167
RNAi TSS1-2	0.368253
RNAi TSS1-3	0.221856
RNAi TSS1-4	0.303289
RNAi TSS1-5	0.631157
RNAi TSS1-6	0.586504
RNAi TSS1-7	0.242233
RNAi TSS1-8	0.675456
RNAi TSS1-9	0.811371
RNAi TSS1-10	0.663062
RNAi TSS1-11	0.200518
RNAi TSS1-12	0.224225
RNAi TSS1-13	0.708451
RNAi TSS1-14	0.231636
RNAi TSS1-15	0.275429
RNAi TSS1-16	0.526494
RNAi TSS1-17	0.274081
RNAi TSS1-18	0.680565
RNAi TSS1-19	0.550082
RNAi TSS1-20	0.962998
RNAi TSS1-21	0.205429
RNAi TSS1-22	0.467138
RNAi TSS1-23	0.466579
RNAi TSS1-24	0.246261

## Sheet: Pgreg-TSS2 RNAi
Nymphs	Pgreg
RNAi TSS2-1	0.877249
RNAi TSS2-2	0.973471
RNAi TSS2-3	0.348127
RNAi TSS2-4	0.746968
RNAi TSS2-5	0.599523
RNAi TSS2-6	0.993874
RNAi TSS2-7	1
RNAi TSS2-8	0.792745
RNAi TSS2-9	0.596605
RNAi TSS2-10	0.544746
RNAi TSS2-11	0.643519
RNAi TSS2-12	0.416051
RNAi TSS2-13	0.723764
