# Supplementary material for: GAF-dependent chromatin plasticity determines promoter usage to mediate locust gregarious behavior
Source: EMBO J. 2025 Apr 7;44(10):2928–48. doi: 10.1038/s44318-025-00428-x (PMC12084303; doi:10.1038/s44318-025-00428-x)
Supplement: Supplementary file 5 — Source data Fig. 3 [file 44318_2025_428_MOESM5_ESM.zip › Figure 3/3B/Attraction index-behavior assay.xls]

## Sheet: Attraction index-G ctrl
Nymphs	Attraction index
G ctrl-1	50.92
G ctrl-2	73.4
G ctrl-3	61.08
G ctrl-4	13.88
G ctrl-5	215.16
G ctrl-6	-55.08
G ctrl-7	-71.24
G ctrl-8	221.12
G ctrl-9	30.4
G ctrl-10	229
G ctrl-11	274.64
G ctrl-12	159.28
G ctrl-13	90
G ctrl-14	69.12
G ctrl-15	286.56
G ctrl-16	279.52
G ctrl-17	64.56
G ctrl-18	149.8
G ctrl-19	255.12
G ctrl-20	58.36
G ctrl-21	39.32
G ctrl-22	31.12
G ctrl-23	105.48
G ctrl-24	87.64
G ctrl-25	197.56
G ctrl-26	282.907

## Sheet: Attraction index-TSS1 RNAi
Nymphs	Attraction index
RNAi TSS1-1	-299.36
RNAi TSS1-2	-39.6
RNAi TSS1-3	0
RNAi TSS1-4	0
RNAi TSS1-5	101.6
RNAi TSS1-6	198.48
RNAi TSS1-7	-178.32
RNAi TSS1-8	188.96
RNAi TSS1-9	17.2
RNAi TSS1-10	299.12
RNAi TSS1-11	0
RNAi TSS1-12	-276.88
RNAi TSS1-13	299.36
RNAi TSS1-14	0
RNAi TSS1-15	0
RNAi TSS1-16	0.36
RNAi TSS1-17	0
RNAi TSS1-18	191.68
RNAi TSS1-19	282.24
RNAi TSS1-20	123.92
RNAi TSS1-21	0
RNAi TSS1-22	-17.56
RNAi TSS1-23	-76.48
RNAi TSS1-24	0

## Sheet: Attraction index-TSS2 RNAi
Nymphs	Attraction index
RNAi TSS2-1	168.08
RNAi TSS2-2	151.12
RNAi TSS2-3	-247.72
RNAi TSS2-4	166.72
RNAi TSS2-5	299.36
RNAi TSS2-6	102.52
RNAi TSS2-7	86.12
RNAi TSS2-8	-56.6
RNAi TSS2-9	1.04
RNAi TSS2-10	-243.64
RNAi TSS2-11	-36.36
RNAi TSS2-12	28.56
RNAi TSS2-13	0.32
