# Supplementary material for: GAF-dependent chromatin plasticity determines promoter usage to mediate locust gregarious behavior
Source: EMBO J. 2025 Apr 7;44(10):2928–48. doi: 10.1038/s44318-025-00428-x (PMC12084303; doi:10.1038/s44318-025-00428-x)
Supplement: Supplementary file 5 — Source data Fig. 3 [file 44318_2025_428_MOESM5_ESM.zip › Figure 3/3B/Distance moved-behavior assay.xls]

## Sheet: Distance moved-G ctrl
Nymphs	Distance moved (cm)
G ctrl-1	356.865
G ctrl-2	238.915
G ctrl-3	289.456
G ctrl-4	232.681
G ctrl-5	360.743
G ctrl-6	321.999
G ctrl-7	335.165
G ctrl-8	155.476
G ctrl-9	317.805
G ctrl-10	177.267
G ctrl-11	309.804
G ctrl-12	321.061
G ctrl-13	220.763
G ctrl-14	335.341
G ctrl-15	119.346
G ctrl-16	106.801
G ctrl-17	283.989
G ctrl-18	173.538
G ctrl-19	110.147
G ctrl-20	535.122
G ctrl-21	197.096
G ctrl-22	218.221
G ctrl-23	190.747
G ctrl-24	338.824
G ctrl-25	130.076
G ctrl-26	168.32

## Sheet: Distance moved-TSS1 RNAi
Nymphs	Distance moved (cm)
RNAi TSS1-1	75.1366
RNAi TSS1-2	143.002
RNAi TSS1-3	70.8989
RNAi TSS1-4	103.169
RNAi TSS1-5	154.97
RNAi TSS1-6	115.214
RNAi TSS1-7	149.084
RNAi TSS1-8	152.537
RNAi TSS1-9	255.558
RNAi TSS1-10	103.72
RNAi TSS1-11	60.3664
RNAi TSS1-12	174.905
RNAi TSS1-13	118.097
RNAi TSS1-14	74.9484
RNAi TSS1-15	92.6208
RNAi TSS1-16	178.724
RNAi TSS1-17	90.5569
RNAi TSS1-18	145.804
RNAi TSS1-19	74.1353
RNAi TSS1-20	317.618
RNAi TSS1-21	62.9466
RNAi TSS1-22	151.179
RNAi TSS1-23	170.792
RNAi TSS1-24	81.0525

## Sheet: Distance moved-TSS2 RNAi
Nymphs	Distance moved (cm)
RNAi TSS2-1	226.553
RNAi TSS2-2	336.568
RNAi TSS2-3	197.671
RNAi TSS2-4	185.535
RNAi TSS2-5	79.1766
RNAi TSS2-6	497.402
RNAi TSS2-7	1442.92
RNAi TSS2-8	288.924
RNAi TSS2-9	200.115
RNAi TSS2-10	283.557
RNAi TSS2-11	206.611
RNAi TSS2-12	124.43
RNAi TSS2-13	245.926
