# Supplementary material for: GAF-dependent chromatin plasticity determines promoter usage to mediate locust gregarious behavior
Source: EMBO J. 2025 Apr 7;44(10):2928–48. doi: 10.1038/s44318-025-00428-x (PMC12084303; doi:10.1038/s44318-025-00428-x)
Supplement: Supplementary file 5 — Source data Fig. 3 [file 44318_2025_428_MOESM5_ESM.zip › Figure 3/3C/qPCR-relative mRNA expression level.xls]

## Sheet: Raw data_RNAiTSS1
	CT
	rp49	henna
G ctrl-1	14.56	17.44
G ctrl-2	15.41	17.99
G ctrl-3	22.6	25.34
G ctrl-4	24.25	25.76
TSS1 RNAi-1	17.16	23.59
TSS1 RNAi-2	15.44	22.6
TSS1 RNAi-3	15.81	22.41
TSS1 RNAi-4	16.28	22.95

## Sheet: Relative mRNA level_RNAiTSS1
	ΔCT(henna-rp49)	Ave.	ΔΔCT	power(2,-ΔΔCT)
G ctrl-1	2.88		0.4525	0.730775
G ctrl-2	2.58		0.1525	0.89969
G ctrl-3	2.74		0.3125	0.805245
G ctrl-4	1.51	2.4275	-0.9175	1.88884
TSS1 RNAi-1	6.43		4.0025	0.0623918
TSS1 RNAi-2	7.16		4.7325	0.0376163
TSS1 RNAi-3	6.6		4.1725	0.0554565
TSS1 RNAi-4	6.67		4.2425	0.05283

## Sheet: Raw data_RNAiTSS2
	CT
	rp49	henna
G ctrl-1	21.92	28.05
G ctrl-2	24.08	29.62
G ctrl-3	22.74	28.69
G ctrl-4	22.57	28.24
TSS2 RNAi-1	23.45	29.34
TSS2 RNAi-2	26.64	31.05
TSS2 RNAi-3	25.33	31.59
TSS2 RNAi-4	23.15	27.98

## Sheet: Relative mRNA level_RNAiTSS2
	ΔCT(henna-rp49)	Ave.	ΔΔCT	power(2,-ΔΔCT)
G ctrl-1	6.13		0.3075	0.808041
G ctrl-2	5.54		-0.2825	1.2163
G ctrl-3	5.95		0.1275	0.915416
G ctrl-4	5.67	5.8225	-0.1525	1.11149
TSS2 RNAi-1	5.89		0.0675	0.95429
TSS2 RNAi-2	4.41		-1.4125	2.66198
TSS2 RNAi-3	6.26		0.4375	0.738413
TSS2 RNAi-4	4.83		-0.9925	1.98963
