# Supplementary material for: GAF-dependent chromatin plasticity determines promoter usage to mediate locust gregarious behavior
Source: EMBO J. 2025 Apr 7;44(10):2928–48. doi: 10.1038/s44318-025-00428-x (PMC12084303; doi:10.1038/s44318-025-00428-x)
Supplement: Supplementary file 5 — Source data Fig. 3 [file 44318_2025_428_MOESM5_ESM.zip › Figure 3/3D/relative Protein expression level.xls]

## Sheet: Raw data_TSS1RNAi
Raw data
	IOD
	Tubulin	PAH
G ctrl-1	10176	6664
G ctrl-2	9181	7782
G ctrl-3	10615	5076
TSS1 RNAi-1	14317	5218
TSS1 RNAi-2	14808	3849
TSS1 RNAi-3	15883	1909
Relative protein level
	Ratio (PAH/Tubulin)	T.Test
G ctrl-1	0.654874
G ctrl-2	0.84762
G ctrl-3	0.478191
TSS1 RNAi-1	0.364462
TSS1 RNAi-2	0.259927
TSS1 RNAi-3	0.120191	0.0323197

## Sheet: Raw data_TSS2RNAi
Raw data
	IOD
	Tubulin	PAH
G ctrl-1	9898	4145
G ctrl-2	10744	6498
G ctrl-3	7725	9268
TSS2 RNAi-1	7886	8780
TSS2 RNAi-2	7076	8775
TSS2 RNAi-3	8568	5753
Relative protein level
	Ratio (PAH/Tubulin)
G ctrl-1	0.418771
G ctrl-2	0.604803
G ctrl-3	1.19974
TSS2 RNAi-1	1.11337
TSS2 RNAi-2	1.24011
TSS2 RNAi-3	0.671452	0.411707
