# Supplementary material for: GAF-dependent chromatin plasticity determines promoter usage to mediate locust gregarious behavior
Source: EMBO J. 2025 Apr 7;44(10):2928–48. doi: 10.1038/s44318-025-00428-x (PMC12084303; doi:10.1038/s44318-025-00428-x)
Supplement: Supplementary file 6 — Source data Fig. 4 [file 44318_2025_428_MOESM6_ESM.zip]

Archive with 30 entries (19 files):
- Figure 4/
- Figure 4/4A/
- Figure 4/4A/TFs distribution-henna DHS1.xls
- Figure 4/4B/
- Figure 4/4B/Left-relative luciferase intensity.xls
- Figure 4/4B/Right-relative luciferase intensity.xls
- Figure 4/4C/
- Figure 4/4C/qPCR-relative DHS intensity.xls
- Figure 4/4F/
- Figure 4/4F/Left-GAF-qPCR-relative mRNA expression level.xls
- Figure 4/4F/Right-Grh-qPCR-relative mRNA expression level .xls
- Figure 4/4H/
- Figure 4/4H/EMSA.tif
- Figure 4/4I/
- Figure 4/4I/ChIP-qPCR.xls
- Figure 4/4J/
- Figure 4/4J/Left-gaf-qPCR-relative mRNA expression level.xls
- Figure 4/4J/Median-TSS1-qPCR-relative mRNA expression level.xls
- Figure 4/4J/Right-TSS2-qPCR-relative mRNA expression level.xls
- Figure 4/4K/
- Figure 4/4K/Left-Gctrl-Pgreg-behavior assay.xls
- Figure 4/4K/Right-RNAiGAF-Pgreg-behavior assay.xls
- Figure 4/4L/
- Figure 4/4L/Left-Distance moved-behavior assay.xls
- Figure 4/4L/Right-Attraction index-behavior assay.xls
- Figure 4/4M/
- Figure 4/4M/IF_Fr-GAF_FITC-63X-Ch2.tif
- Figure 4/4M/IF_Fr-Merge-63X.tif
- Figure 4/4M/IF_Fr-Nuclei-63X-Ch1.tif
- Figure 4/4M/IF_Fr-PAH_alex546-63X-Ch3.tif
