# Supplementary material for: GAF-dependent chromatin plasticity determines promoter usage to mediate locust gregarious behavior
Source: EMBO J. 2025 Apr 7;44(10):2928–48. doi: 10.1038/s44318-025-00428-x (PMC12084303; doi:10.1038/s44318-025-00428-x)
Supplement: Supplementary file 6 — Source data Fig. 4 [file 44318_2025_428_MOESM6_ESM.zip › Figure 4/4A/TFs distribution-henna DHS1.xls]

## Sheet: predicted TFs_henna DHS1
JASPAR database,AdjustP < 10E-3
ID	Gene_name	Start position	End position	Strand	Score	AdjustP	Sequence
MA0445.1	D	584	594	-	13.2667	1.91e-05	CCCATTGTGTT
MA0237.2	pan	570	583	-	1.15854	0.000754	GCGTTGCGTGTGTA
MA0249.2	twi	569	579	+	7.5122	0.000561	CTACACACGCA
MA0535.1	Mad	557	571	+	2.21951	0.000738	CAGGCGCAGCGACTA
MA0086.2	sna	553	565	+	6.5935	0.000456	TCGGCAGGCGCAG
MA1700.1	Clamp	533	546	+	6.12844	0.000418	GAGGAAGCGGGCAG
MA0026.1	Eip74EF	533	539	+	8.55102	0.000571	GAGGAAG
MA0535.1	Mad	528	542	+	1.76829	0.000823	GAGCCGAGGAAGCGG
MA0213.1	brk	523	530	+	7.75229	0.000483	GTGGCGAG
MA1462.1	vfl	517	528	+	7.24771	0.00048	GAGCAGGTGGCG
MA0086.2	sna	516	528	+	10.878	7.1e-05	AGAGCAGGTGGCG
MA0531.1	CTCF	516	530	+	8.55172	0.000159	AGAGCAGGTGGCGAG
MA0535.1	Mad	508	522	+	3.35366	0.000584	GCGGGGCCAGAGCAG
MA0456.1	opa	504	515	-	8.56122	0.000122	GGCCCCGCGCTG
MA0535.1	Mad	492	506	-	2.5	0.000693	CTGTCTACGGCGGCG
MA0535.1	Mad	488	502	+	5.64634	0.000396	CGGCCGCCGCCGTAG
MA1700.1	Clamp	481	494	+	4.84404	0.000711	GGGTGAGCGGCCGC
MA0015.1	Cf2	469	478	+	11.8452	4.83e-05	ATATATATAA
MA0015.1	Cf2	469	478	-	9.21429	0.000248	TTATATATAT
MA0015.1	Cf2	467	476	-	10.7262	9.51e-05	ATATATATGA
MA0205.2	Trl	461	472	-	6.27551	0.000598	ATATGAGAGCGC
MA0255.1	z	461	470	-	7.97778	0.000791	ATGAGAGCGC
MA0205.2	Trl	459	470	-	5.9898	0.000678	ATGAGAGCGCGC
MA0530.1	cnc::maf-S	457	471	-	7.40909	0.000271	TATGAGAGCGCGCCT
MA1700.1	Clamp	457	470	-	4.45872	0.000829	ATGAGAGCGCGCCT
MA0917.1	gcm2	453	460	+	7.86885	0.000604	GTGCAGGC
MA0450.1	hkb	444	452	+	14.191	9.5e-06	GGGGCGTGC
MA0449.1	h	444	453	+	6.9759	0.000715	GGGGCGTGCG
MA0449.1	h	444	453	-	6.9759	0.000715	CGCACGCCCC
MA0443.1	btd	442	451	+	14.382	9.52e-06	GGGGGGCGTG
MA0531.1	CTCF	437	451	+	5.77586	0.000452	GGGGAGGGGGGCGTG
MA1700.1	Clamp	436	449	+	6.65138	0.000334	GGGGGAGGGGGGCG
MA0443.1	btd	435	444	+	12.3146	4.38e-05	AGGGGGAGGG
MA1700.1	Clamp	434	447	+	4.48624	0.00082	GAGGGGGAGGGGGG
MA1700.1	Clamp	432	445	+	5.50459	0.000543	AAGAGGGGGAGGGG
MA0452.2	Kr	431	444	-	4.39344	0.000564	CCCTCCCCCTCTTC
MA1700.1	Clamp	430	443	+	8.98165	0.000115	GGAAGAGGGGGAGG
MA0205.2	Trl	430	441	+	7.44898	0.000355	GGAAGAGGGGGA
MA1700.1	Clamp	428	441	+	4.26606	0.000895	GTGGAAGAGGGGGA
MA0916.1	Ets21C	422	429	+	5.4382	0.000186	CCGGCAGT
MA0456.1	opa	417	428	+	7.19388	0.000207	GGCCCCCGGCAG
MA0450.1	hkb	414	422	-	3.13483	0.000664	GGGGCCTGG
MA1460.1	pho	399	409	+	8.24113	0.000501	TACTGGCCGGA
MA0216.2	cad	395	405	-	5.64407	0.00057	GCCAGTAAACT
MA0011.1	br(var.2)	391	398	+	7.90179	0.000835	ATCTAGTT
MA0012.1	br(var.3)	390	400	-	12.1696	1.11e-05	TAAACTAGATC
MA0451.1	kni	388	399	-	5.03371	0.000705	AAACTAGATCCG
MA0242.1	Bgb::run	365	373	+	9.85393	0.000125	AAACCGCTG
MA0022.1	dl	360	371	-	5.94949	0.000769	GCGGTTTTTACC
MA0049.1	hb	359	368	+	9.17822	0.000355	GGGTAAAAAC
MA0022.1	dl	359	370	-	7.64646	0.000385	CGGTTTTTACCC
MA0452.2	Kr	353	366	-	10.4262	8.75e-05	TTTTACCCTTCCCC
MA0916.1	Ets21C	332	339	+	3.8764	0.000616	CGGGAAAT
MA0085.1	Su(H)	329	344	+	3.21101	0.000483	GCGCGGGAAATTGCGC
MA1700.1	Clamp	325	338	+	5.00917	0.000665	GACAGCGCGGGAAA
MA0086.2	sna	294	306	+	5.99187	0.000591	GAGACAGGTTGCA
MA1457.1	grh	293	305	-	8.39024	0.000267	GCAACCTGTCTCC
MA0227.1	hth	281	286	+	7.92857	0.000958	TGACGT
MA0447.1	gt	280	289	+	10.0964	0.000114	CTGACGTAAC
MA0447.1	gt	280	289	-	10.0964	0.000114	GTTACGTCAG
MA0239.1	prd	271	279	+	9.2449	0.000394	CGTAACTGG
MA0126.1	ovo	271	279	+	9.2449	0.000394	CGTAACTGG
MA1457.1	grh	271	283	-	6.21138	0.000748	TCAGCCAGTTACG
MA0449.1	h	267	276	+	9.03012	0.000258	GGCGCGTAAC
MA0449.1	h	267	276	-	9.03012	0.000258	GTTACGCGCC
MA1461.1	sv	261	277	+	0.0674157	0.000618	GTGATTGGCGCGTAACT
MA0213.1	brk	251	258	-	9.77064	0.000243	CTGGCGAT
MA0023.1	dl(var.2)	247	256	-	5.92661	0.000444	GGCGATTCCC
MA0022.1	dl	247	258	-	6.08081	0.00073	CTGGCGATTCCC
MA0244.1	slbo	245	252	-	8.23214	0.000771	ATTCCCAA
MA0188.1	Dr	242	248	-	12.5149	7.93e-05	CCAATTA
MA0172.1	CG11294	242	248	-	8.38614	0.00039	CCAATTA
MA0208.1	al	242	248	+	7.55446	0.00039	TAATTGG
MA0187.1	Dll	242	248	+	9.14851	0.000566	TAATTGG
MA0250.1	unc-4	241	247	+	9.56436	0.000373	GTAATTG
MA0224.1	exex	241	247	+	9.33663	0.00039	GTAATTG
MA0179.1	CG32532	241	247	+	8.75248	0.000469	GTAATTG
MA0198.1	OdsH	241	247	+	9.68317	0.000566	GTAATTG
MA0251.1	unpg	241	247	+	9.41584	0.000566	GTAATTG
MA0226.1	hbn	241	247	+	9.23762	0.000566	GTAATTG
MA0220.1	en	241	247	+	8.75248	0.000566	GTAATTG
MA0240.1	repo	241	247	+	8.68478	0.000566	GTAATTG
MA0184.1	CG9876	241	247	+	8.89109	0.000683	GTAATTG
MA0169.1	B-H2	241	247	+	8.34694	0.000721	GTAATTG
MA0176.1	CG15696-RA	241	247	+	8.23913	0.000763	GTAATTG
MA0200.1	Pph13	241	247	+	8.92079	0.00078	GTAATTG
MA0248.1	tup	241	247	+	8.0198	0.000785	GTAATTG
MA0444.1	CG34031	241	247	+	7.94	0.000838	GTAATTG
MA0214.1	bsh	241	247	+	8.49505	0.000855	GTAATTG
MA0241.1	ro	241	247	+	7.9505	0.000859	GTAATTG
MA0202.1	Rx	241	247	+	1.92391	0.000956	GTAATTG
MA0443.1	btd	211	220	+	10.3146	0.000106	GAGGGGAGGG
MA0443.1	btd	206	215	+	11.0899	7.74e-05	TGGGGGAGGG
MA0193.1	schlank	205	211	-	8.64286	0.000641	CCCCCAA
MA1457.1	grh	192	204	+	6.87805	0.000562	GAAACACGTTGAG
MA1457.1	grh	191	203	-	8.34146	0.000274	TCAACGTGTTTCC
MA0253.1	vnd	187	195	-	5.10204	0.000753	TTTCCAGTG
MA0247.2	tin	186	195	-	1.87879	0.000508	TTTCCAGTGG
MA0454.1	odd	183	193	-	6.97959	0.000131	TCCAGTGGCAG
MA0534.1	EcR::usp	176	190	+	2.01316	0.000733	AAGGTGACTGCCACT
MA0012.1	br(var.3)	157	167	-	8.08929	0.000726	AAAACAAGGCA
MA0026.1	Eip74EF	142	148	-	9.84694	0.00026	CAGGAAA
MA1461.1	sv	120	136	-	7.30337	6.21e-05	GGTCCTGATGCGTCACG
MA0449.1	h	116	125	+	7.10843	0.000665	GAAACGTGAC
MA0449.1	h	116	125	-	7.10843	0.000665	GTCACGTTTC
MA0237.2	pan	114	127	-	1.13415	0.000761	GCGTCACGTTTCTG
MA0532.1	Stat92E	109	123	-	12.3026	3.08e-05	CACGTTTCTGGGAAC
MA1458.1	Hsf	109	120	+	9.22764	0.000192	GTTCCCAGAAAC
MA0532.1	Stat92E	105	119	+	14.3553	8.71e-06	CGCTGTTCCCAGAAA
MA0085.1	Su(H)	103	118	-	7.44954	0.000101	TTCTGGGAACAGCGCG
MA0456.1	opa	98	109	+	2.94898	0.00091	GCATCCGCGCTG
MA0185.1	Deaf1	94	99	+	9.01835	0.000627	TTCGGC
MA0242.1	Bgb::run	87	95	-	12.1461	3.86e-05	AAACCACAG
MA0022.1	dl	87	98	+	6.0202	0.000748	CTGTGGTTTCGG
MA0237.2	pan	72	85	-	7.80488	0.000134	GCGTAACCTTGAAA
MA0237.2	pan	64	77	+	1.18293	0.000746	TCACTTTCTTTCAA
MA0049.1	hb	54	63	+	9.05941	0.000384	GGAAAAAAAC
MA0022.1	dl	54	65	-	5.48485	0.000905	GAGTTTTTTTCC
MA0916.1	Ets21C	42	49	+	4.31461	0.000469	CCGGAGAT
MA0213.1	brk	38	45	-	10.0642	0.000181	CCGGCGAC
MA0535.1	Mad	36	50	+	7.5	0.000266	TGGTCGCCGGAGATG
MA0016.1	usp	35	44	+	7.82022	0.000185	GTGGTCGCCG
MA0917.1	gcm2	32	39	+	6.91803	0.000949	GTGGTGGT
MA0535.1	Mad	18	32	+	3.5122	0.000568	TGCACGAGAAGACTG
MA0451.1	kni	11	22	+	10.809	8.19e-05	AAAACAGTGCAC
MA0458.1	slp1	7	17	-	8.72222	0.000373	CTGTTTTCATC

## Sheet: Distribution of TFs
window=20
TFs density	Nuclei acid position
1	580
2	560
2	540
4	520
5	500
3	480
5	460
8	440
10	420
2	400
5	380
1	360
3	340
3	320
0	300
3	280
6	260
25	240
0	220
3	200
5	180
1	160
2	140
0	120
7	100
4	80
2	60
3	40
4	20
3	0
