# Supplementary material for: GAF-dependent chromatin plasticity determines promoter usage to mediate locust gregarious behavior
Source: EMBO J. 2025 Apr 7;44(10):2928–48. doi: 10.1038/s44318-025-00428-x (PMC12084303; doi:10.1038/s44318-025-00428-x)
Supplement: Supplementary file 6 — Source data Fig. 4 [file 44318_2025_428_MOESM6_ESM.zip › Figure 4/4B/Left-relative luciferase intensity.xls]

## Sheet: Raw data
L, firefly luciferase	R, Renilla luciferase
	Replicates
	1-L	2-L	3-L	4-L	5-L	6-L	7-L		1-R	2-R	3-R	4-R	5-R	6-R	7-R	Ave. R
p4.10	11310	15220	14580	15690	17590	18740	41520		737.7	812.4	479.2	550.8	482.8	711.1	762.6	648.086
DHS1	87080	64920	56920	60200	54080	60300	70210		756		463.8		640	550.8	617.6	605.64
DHS1-ReI,II	50120	40490	33730	30520	26410	38710	50980		803.7	515	691.9	667.5	691.1	473.1	509.8	621.729
DHS1-ReI,III	8553	5158	4706	4066	4432	5983	8562		459.1	431.3	400.2	401.1	409.2	421.7	465.8	426.914
DHS1-ReII,III	2412	2231	2028	2131	2122	2119	2380		388.6	377.2	375.9	432	389.8	389.7	398.4	393.086

## Sheet: Relative luciferase intensity
L, firefly luciferase	R, Renilla luciferase
	Ratio(L/Ave.R)						Relative luciferase intensity
	p4.10	DHS1	DHS1-ReI,II	DHS1-ReI,III	DHS1-ReII,III		p4.10	DHS1	DHS1-ReI,II	DHS1-ReI,III	DHS1-ReII,III
1	17.4514	107.192	80.614	20.0345	5.67561	1	0.728659	4.47567	3.36592	0.836511	0.236977
2	23.4845	93.9832	65.1249	12.0821	5.15918	2	0.980565	3.92414	2.7192	0.504469	0.215414
3	22.497	99.399	54.252	11.0233	5.42121	3	0.939332	4.15027	2.26522	0.460262	0.226355
4	24.2098	89.294	49.0889	9.52416	5.39831	4	1.01085	3.72835	2.04964	0.397668	0.225399
5	27.1415	99.5641	62.2619	10.3815	5.39068	5	1.13325	4.15716	2.59966	0.433464	0.22508
6	28.9159	115.927	81.9972	14.0145	6.05466	6	1.20734	4.84037	3.42368	0.585157	0.252804
Ave.pGL4.10	23.95
