# Supplementary material for: GAF-dependent chromatin plasticity determines promoter usage to mediate locust gregarious behavior
Source: EMBO J. 2025 Apr 7;44(10):2928–48. doi: 10.1038/s44318-025-00428-x (PMC12084303; doi:10.1038/s44318-025-00428-x)
Supplement: Supplementary file 6 — Source data Fig. 4 [file 44318_2025_428_MOESM6_ESM.zip › Figure 4/4B/Right-relative luciferase intensity.xls]

## Sheet: Raw data
L, firefly luciferase	R, Renilla luciferase
	Replicates
	1-L	2-L	3-L	4-L	5-L	6-L	7-L		1-R	2-R	3-R	4-R	5-R	6-R	7-R
p4.10	13875	8952	14488	13703	15601	15490	16051		1031	907	1118	1060	1168	1196	1224
DHS1-ReI	9390	9933	9555	9112	8591	9878	10563		973	1085	886	1001	897	956	1095
DHS1-ReII,III	29598	26752	25474	25857	25007	26126	29631		1558	1454	1398	1147	1171	1433	1434
DHS1-ReIII	21	23	24	23	22	25	24		626	615	589	637	506	582	548

## Sheet: Relative Luciferase intensity
L, firefly luciferase	R, Renilla luciferase
	Ratio(L/R)					Relative luciferase intensity
	p4.10	DHS1-ReI	DHS1-ReII,III	DHS1-ReIII		p4.10	DHS1-ReI,II	DHS1-ReI,III	DHS1-ReII,III
1	13.4578	9.65057	18.9974	0.0335463	1	1.06918	0.766704	1.50928	0.00266514
2	9.8699	9.15484	18.3989	0.0373984	2	0.78413	0.727321	1.46173	0.00297117
3	12.9589	10.7844	18.2217	0.040747	3	1.02954	0.856786	1.44766	0.00323721
4	12.9274	9.1029	22.5432	0.0361068	4	1.02703	0.723194	1.79098	0.00286856
5	13.357	9.57748	21.3553	0.0434783	5	1.06117	0.760898	1.6966	0.0034542
6	12.9515	10.3326	18.2317	0.0429553	6	1.02895	0.820893	1.44844	0.00341265
7	13.1136	9.64658	20.6632	0.0437956	7	1.04183	0.766387	1.64162	0.00347941
Ave.pGL4.10	12.5871
