# Supplementary material for: GAF-dependent chromatin plasticity determines promoter usage to mediate locust gregarious behavior
Source: EMBO J. 2025 Apr 7;44(10):2928–48. doi: 10.1038/s44318-025-00428-x (PMC12084303; doi:10.1038/s44318-025-00428-x)
Supplement: Supplementary file 6 — Source data Fig. 4 [file 44318_2025_428_MOESM6_ESM.zip › Figure 4/4C/qPCR-relative DHS intensity.xls]

## Sheet: Raw CT
10 ng enriched DNA after DNase I (0.1U) digestion, as templates for qPCR	GB, gregarious locusts' brains
2ng naked genomic DNA after random shearing, to normalize the primer effciency
		P1	P2	P3	ctrl
Replicates	GB-gDNA-1	26.21	26.76	29.35	28.94
	GB-gDNA-2	25.86	26.34	28.69	28.72
	GB-gDNA-3	26.31	27.9	30.33	27.91
	Ave.	26.1267	27	29.4567	28.5233
		Replicates
		GB-1	GB-2	GB-3	GB-4
	P1	26.76	26.73	27.76	27.92
	P2	27.06	27.05	27.36	27.17
	P3	30.38	30.56	30.36	30.06
	ctrl	29.92	30.47	30.47	30.02

## Sheet: Relative DHS intensity
10 ng enriched DNA after DNase I (0.1U) digestion, as templates for qPCR	GB, gregarious locusts' brains
2ng naked genomic DNA after random shearing, to normalize the primer effciency
		2-ΔΔT(CT)
		GB-1	GB-2	GB-3	GB-4
primer	P1	2.08975	2.13366	1.04488	0.935191
	P2	3.10947	3.13109	2.52567	2.88119
	P3	1.70921	1.50873	1.73307	2.13366
	ctrl	1.23114	0.840896	0.840896	1.1487
		ave. CP
Primer efficiency	ctrl	28.5233
	rp49	30.5333
	DHS1	27
	DHS2	27.3767
