# Supplementary material for: GAF-dependent chromatin plasticity determines promoter usage to mediate locust gregarious behavior
Source: EMBO J. 2025 Apr 7;44(10):2928–48. doi: 10.1038/s44318-025-00428-x (PMC12084303; doi:10.1038/s44318-025-00428-x)
Supplement: Supplementary file 6 — Source data Fig. 4 [file 44318_2025_428_MOESM6_ESM.zip › Figure 4/4F/Left-GAF-qPCR-relative mRNA expression level.xls]

## Sheet: Raw data_GAF
	CT
	rp49	GAF
GB-1	16.32	27.91
GB-2	17.07	28.96
GB-3	17.54	29.33
G-MS-1	14.56	29.84
G-MS-2	14.94	29.95
G-MS-3	14.91	29.99
G-AN-1	14.83	27.88
G-AN-2	15.09	27.9
G-AN-3	14.7	27.49
G-Mg-1	13.62	26.64
G-Mg-2	13.97	26.66
G-Mg-3	14.31	27.23
G-FB-1	14.67	28.22
G-FB-2	14.61	28.15
G-FB-3	15.33	28.02
G-TG-1	14.48	27.66
G-TG-2	14.81	27.01
G-TG-3	15.16	27.58

## Sheet: Relative mRNA level_GAF
	ΔCT(GAF-rp49)	Ave.	ΔΔCT	power(2,-ΔΔCT)
GB-1	11.59		-0.166667	1.12246
GB-2	11.89		0.133333	0.911722
GB-3	11.79	11.7567	0.0333333	0.97716
G-MS-1	15.28		3.52333	0.0869703
G-MS-2	15.01		3.25333	0.104869
G-MS-3	15.08		3.32333	0.0999026
G-AN-1	13.05		1.29333	0.408007
G-AN-2	12.81		1.05333	0.481854
G-AN-3	12.79		1.03333	0.48858
G-Mg-1	13.02		1.26333	0.41658
G-Mg-2	12.69		0.933333	0.523647
G-Mg-3	12.92		1.16333	0.44648
G-FB-1	13.55		1.79333	0.288505
G-FB-2	13.54		1.78333	0.290511
G-FB-3	12.69		0.933333	0.523647
G-TG-1	13.18		1.42333	0.37285
G-TG-2	12.2		0.443333	0.735433
G-TG-3	12.42		0.663333	0.631418
