# Supplementary material for: GAF-dependent chromatin plasticity determines promoter usage to mediate locust gregarious behavior
Source: EMBO J. 2025 Apr 7;44(10):2928–48. doi: 10.1038/s44318-025-00428-x (PMC12084303; doi:10.1038/s44318-025-00428-x)
Supplement: Supplementary file 6 — Source data Fig. 4 [file 44318_2025_428_MOESM6_ESM.zip › Figure 4/4F/Right-Grh-qPCR-relative mRNA expression level .xls]

## Sheet: Raw data_Grh
	CT
	rp49	Grh
GB-1	18.71	28.14
GB-2	17.23	27.5
GB-3	18.19	26.84
G-MS-1	16.76	24.16
G-MS-2	15.94	23.27
G-MS-3	16.68	24.48
G-AN-1	17.09	21.07
G-AN-2	16.13	20.34
G-AN-3	16.91	21.82
G-Mg-1	15.31	27.58
G-Mg-2	15.11	28.7
G-Mg-3	15.62	27.9
G-FB-1	14.1	24.65
G-FB-2	15.25	25.48
G-FB-3	15.03	25.74
G-TG-1	15.59	25.68
G-TG-2	16.46	25.28
G-TG-3	16.11	25.88

## Sheet: Relative mRNA level_Grh
	ΔCT(Grh-rp49)	Ave.	ΔΔCT	power(2,-ΔΔCT)
GB-1	9.43		-0.02	1.01396
GB-2	10.27		0.82	0.566442
GB-3	8.65	9.45	-0.8	1.7411
G-MS-1	7.4		-2.05	4.14106
G-MS-2	7.33		-2.12	4.34694
G-MS-3	7.8		-1.65	3.13834
G-AN-1	3.98		-5.47	44.3235
G-AN-2	4.21		-5.24	37.7918
G-AN-3	4.91		-4.54	23.2636
G-Mg-1	12.27		2.82	0.14161
G-Mg-2	13.59		4.14	0.0567199
G-Mg-3	12.28		2.83	0.140632
G-FB-1	10.55		1.1	0.466516
G-FB-2	10.23		0.78	0.582367
G-FB-3	10.71		1.26	0.417544
G-TG-1	10.09		0.64	0.641713
G-TG-2	8.82		-0.63	1.54756
G-TG-3	9.77		0.32	0.80107
