# Supplementary material for: GAF-dependent chromatin plasticity determines promoter usage to mediate locust gregarious behavior
Source: EMBO J. 2025 Apr 7;44(10):2928–48. doi: 10.1038/s44318-025-00428-x (PMC12084303; doi:10.1038/s44318-025-00428-x)
Supplement: Supplementary file 6 — Source data Fig. 4 [file 44318_2025_428_MOESM6_ESM.zip › Figure 4/4I/ChIP-qPCR.xls]

## Sheet: Raw CT
2 ul DNA enriched from GAF or IgG antibody, as templates for qPCR	GB, gregarious locusts' brains
	DHS1		Ctrl
	IgG	GAF-IP	IgG	GAF-IP
GB-1	30.8893	28.666	23.9475	23.07
GB-2	30.9214	28.8242	23.9917	22.9866
GB-3	31.1793	28.7946	24.1194	22.692
GB-4	30.6043	28.4043	23.9679	22.6353
GB-5	30.3944	28.9214	24.4135	23.1848
	DHS1-mutated		Ctrl
	GAF	IgG	GAF	IgG
mutated_B-1	25.5824	25.9773	22.7974	22.9743
mutated_B-2	25.9833	24.5101	22.8471	21.9378
mutated_B-3	26.1269	25.2519	22.7027	22.0769
mutated_B-4	26.3161	25.2012	22.946	21.61
mutated_B-5	25.2718	25.2263	22.6626	22.2723

## Sheet: Fold Enrichment
2 ul DNA enriched from GAF or IgG antibody, as templates for qPCR	GB, gregarious locusts' brains
	DHS1		Ctrl				DHS1-mutated		Ctrl
	IgG	GAF-IP	IgG	GAF-IP			IgG	GAF	IgG	GAF
GB-1	30.8893	28.666	23.9475	23.07		mutated_B-1	25.9773	25.5824	22.9743	22.7974
GB-2	30.9214	28.8242	23.9917	22.9866		mutated_B-2	24.5101	25.9833	21.9378	22.8471
GB-3	31.1793	28.7946	24.1194	22.692		mutated_B-3	25.2519	26.1269	22.0769	22.7027
GB-4	30.6043	28.4043	23.9679	22.6353		mutated_B-4	25.2012	26.3161	21.61	22.946
GB-5	30.3944	28.9214	24.4135	23.1848		mutated_B-5	25.2263	25.2718	22.2723	22.6626
ave.IgG	30.7977		24.088
						ave.IgG	25.2333		22.1742
	DHS1		Ctrl
	IgG	GAF-IP	IgG	GAF-IP
GB-1	0.0915675	-2.13168	-0.14051	-1.01799	ΔCT		DHS1-mutated		Ctrl
GB-2	0.123704	-1.97351	-0.096253	-1.1014			IgG	GAF	IgG	GAF
GB-3	0.38154	-2.00316	0.031374	-1.39601		mutated_B-1	0.743968	0.349058	0.800053	0.623109	ΔCT
GB-4	-0.193431	-2.39348	-0.120139	-1.45274		mutated_B-2	-0.723292	0.749956	-0.236474	0.672815
GB-5	-0.403381	-1.87634	0.325528	-0.903152		mutated_B-3	0.0185064	0.89355	-0.0973128	0.528444
						mutated_B-4	-0.032112	1.08271	-0.564294	0.771779
	DHS1		Ctrl			mutated_B-5	-0.00707008	0.0385027	0.0980271	0.48837
	IgG	GAF-IP	IgG	GAF-IP
GB-1	0.938503	4.38228	1.10229	2.0251	2^-ΔCT
GB-2	0.917828	3.92723	1.06899	2.14563			DHS1-mutated		Ctrl
GB-3	0.767618	4.00876	0.978488	2.63173			IgG	GAF-IP	IgG	GAF-IP
GB-4	1.14348	5.25424	1.08684	2.73728		mutated_B-1	0.597095	0.785097	0.574328	0.64927	2^-ΔCT
GB-5	1.3226	3.67142	0.798006	1.87015		mutated_B-2	1.65095	0.594622	1.17811	0.627281
						mutated_B-3	0.987254	0.538288	1.06978	0.693302
	Fold enrichment					mutated_B-4	1.02251	0.472142	1.47866	0.585695
	DHS1	Ctrl				mutated_B-5	1.00491	0.973665	0.93431	0.71283
GB-1	4.66944	1.83717
GB-2	4.27883	2.00715
GB-3	5.22234	2.68959					Fold enrichment
GB-4	4.59495	2.51857					DHS1	Ctrl
GB-5	2.7759	2.34352				mutated_B-1	1.31486	1.13049
						mutated_B-2	0.36017	0.532447
						mutated_B-3	0.545237	0.64808
						mutated_B-4	0.461749	0.396097
						mutated_B-5	0.968905	0.762948
