# Supplementary material for: GAF-dependent chromatin plasticity determines promoter usage to mediate locust gregarious behavior
Source: EMBO J. 2025 Apr 7;44(10):2928–48. doi: 10.1038/s44318-025-00428-x (PMC12084303; doi:10.1038/s44318-025-00428-x)
Supplement: Supplementary file 6 — Source data Fig. 4 [file 44318_2025_428_MOESM6_ESM.zip › Figure 4/4J/Left-gaf-qPCR-relative mRNA expression level.xls]

## Sheet: Raw data_GAF
	CT
	rp49	GAF
G ctrl-1	14.54	20.84
G ctrl-2	14.58	20.94
G ctrl-3	14.05	20.29
G ctrl-4	14.88	21.35
RNAi GAF-1	14.69	23.54
RNAi GAF-2	13.59	23.53
RNAi GAF-3	15.36	22.94
RNAi GAF-4	14.36	22.92

## Sheet: Relative mRNA level_GAF
	ΔCT(GAF-rp49)	Ave.	ΔΔCT	power(2,-ΔΔCT)
G ctrl-1	6.3		-0.0425	1.0299
G ctrl-2	6.36		0.0175	0.987943
G ctrl-3	6.24		-0.1025	1.07363
G ctrl-4	6.47	6.3425	0.1275	0.915416
RNAi GAF-1	8.85		2.5075	0.17586
RNAi GAF-2	9.94		3.5975	0.0826123
RNAi GAF-3	7.58		1.2375	0.424107
RNAi GAF-4	8.56		2.2175	0.215014
