# Supplementary material for: GAF-dependent chromatin plasticity determines promoter usage to mediate locust gregarious behavior
Source: EMBO J. 2025 Apr 7;44(10):2928–48. doi: 10.1038/s44318-025-00428-x (PMC12084303; doi:10.1038/s44318-025-00428-x)
Supplement: Supplementary file 6 — Source data Fig. 4 [file 44318_2025_428_MOESM6_ESM.zip › Figure 4/4J/Median-TSS1-qPCR-relative mRNA expression level.xls]

## Sheet: Raw data_TSS1
	CT
	rp49	TSS1
G ctrl-1	14.8	18.32
G ctrl-2	12.42	16.41
G ctrl-3	13	15.97
G ctrl-4	13.6	16.88
RNAi GAF-1	17.56	21.8
RNAi GAF-2	17.94	22.63
RNAi GAF-3	16.94	20.95
RNAi GAF-4	17.17	21.28

## Sheet: Relative mRNA level_TSS1
	ΔCT(TSS1-rp49)	Ave.	ΔΔCT	power(2,-ΔΔCT)
G ctrl-1	3.52		0.08	0.946058
G ctrl-2	3.99		0.55	0.68302
G ctrl-3	2.97		-0.47	1.38511
G ctrl-4	3.28	3.44	-0.16	1.11729
RNAi GAF-1	4.24		0.8	0.574349
RNAi GAF-2	4.69		1.25	0.420448
RNAi GAF-3	4.01		0.57	0.673617
RNAi GAF-4	4.11		0.67	0.628507
