# Supplementary material for: GAF-dependent chromatin plasticity determines promoter usage to mediate locust gregarious behavior
Source: EMBO J. 2025 Apr 7;44(10):2928–48. doi: 10.1038/s44318-025-00428-x (PMC12084303; doi:10.1038/s44318-025-00428-x)
Supplement: Supplementary file 6 — Source data Fig. 4 [file 44318_2025_428_MOESM6_ESM.zip › Figure 4/4J/Right-TSS2-qPCR-relative mRNA expression level.xls]

## Sheet: Raw data_TSS2
	CT
	rp49	TSS2
G ctrl-1	13.99	21.48
G ctrl-2	13.8	20.56
G ctrl-3	13.22	21.63
G ctrl-4	13.51	21.87
G ctrl-5	13.84	21.73
RNAi GAF-1	17.51	26.49
RNAi GAF-2	17.87	27.76
RNAi GAF-3	16.69	26.89
RNAi GAF-4	17.25	25.66
RNAi GAF-5	17.33	24.54

## Sheet: Relative mRNA level_TSS2
	ΔCT(TSS2-rp49)	Ave.	ΔΔCT	power(2,-ΔΔCT)
G ctrl-1	7.49		-0.292	1.22434
G ctrl-2	6.76		-1.022	2.03073
G ctrl-3	8.41		0.628	0.647073
G ctrl-4	8.36		0.578	0.669892
G ctrl-5	7.89	7.782	0.108	0.927873
RNAi GAF-1	8.98		1.198	0.435879
RNAi GAF-2	9.89		2.108	0.231968
RNAi GAF-3	10.2		2.418	0.187115
RNAi GAF-4	8.41		0.628	0.647073
RNAi GAF-5	7.21		-0.572	1.48658
