# Supplementary material for: GAF-dependent chromatin plasticity determines promoter usage to mediate locust gregarious behavior
Source: EMBO J. 2025 Apr 7;44(10):2928–48. doi: 10.1038/s44318-025-00428-x (PMC12084303; doi:10.1038/s44318-025-00428-x)
Supplement: Supplementary file 6 — Source data Fig. 4 [file 44318_2025_428_MOESM6_ESM.zip › Figure 4/4K/Left-Gctrl-Pgreg-behavior assay.xls]

## Sheet: Pgreg
	Pgreg
G ctrl-1	0.675981
G ctrl-2	0.969166
G ctrl-3	0.831881
G ctrl-4	0.915678
G ctrl-5	0.752287
G ctrl-6	0.708411
G ctrl-7	0.971267
G ctrl-8	0.866133
G ctrl-9	0.877823
G ctrl-10	0.740699
G ctrl-11	0.891566
G ctrl-12	0.798583
G ctrl-13	0.961732
G ctrl-14	0.948731
G ctrl-15	0.726403
