# Supplementary material for: GAF-dependent chromatin plasticity determines promoter usage to mediate locust gregarious behavior
Source: EMBO J. 2025 Apr 7;44(10):2928–48. doi: 10.1038/s44318-025-00428-x (PMC12084303; doi:10.1038/s44318-025-00428-x)
Supplement: Supplementary file 6 — Source data Fig. 4 [file 44318_2025_428_MOESM6_ESM.zip › Figure 4/4K/Right-RNAiGAF-Pgreg-behavior assay.xls]

## Sheet: Pgreg
	Pgreg
RNAi GAF-1	0.415113
RNAi GAF-2	0.987308
RNAi GAF-3	0.332901
RNAi GAF-4	0.464904
RNAi GAF-5	0.0786578
RNAi GAF-6	0.956663
RNAi GAF-7	0.727241
RNAi GAF-8	0.618435
RNAi GAF-9	0.527765
RNAi GAF-10	0.527528
RNAi GAF-11	0.240128
RNAi GAF-12	0.920122
RNAi GAF-13	0.795068
RNAi GAF-14	0.376159
RNAi GAF-15	0.123298
RNAi GAF-16	0.227971
