# Supplementary material for: GAF-dependent chromatin plasticity determines promoter usage to mediate locust gregarious behavior
Source: EMBO J. 2025 Apr 7;44(10):2928–48. doi: 10.1038/s44318-025-00428-x (PMC12084303; doi:10.1038/s44318-025-00428-x)
Supplement: Supplementary file 6 — Source data Fig. 4 [file 44318_2025_428_MOESM6_ESM.zip › Figure 4/4L/Left-Distance moved-behavior assay.xls]

## Sheet: Distance moved (cm)
Distance moved (cm)
G ctrl	RNAi GAF
157.02	206.208
356.865	439.408
238.915	115.053
289.456	191.781
227.08	82.9017
232.681	397.781
360.743	290.931
321.999	135.93
335.165	212.832
155.476	109.703
317.805	79.4751
177.267	316.338
309.804	191.891
321.061	164.222
175.079	10.8198
	124.489
