# Supplementary material for: GAF-dependent chromatin plasticity determines promoter usage to mediate locust gregarious behavior
Source: EMBO J. 2025 Apr 7;44(10):2928–48. doi: 10.1038/s44318-025-00428-x (PMC12084303; doi:10.1038/s44318-025-00428-x)
Supplement: Supplementary file 6 — Source data Fig. 4 [file 44318_2025_428_MOESM6_ESM.zip › Figure 4/4L/Right-Attraction index-behavior assay.xls]

## Sheet: Attraction index
Attraction index
G ctrl	RNAi GAF
143.28	-150.12
50.92	195.6
73.4	0
61.08	-74.92
-11.44	-279
13.88	-10.32
215.16	-131.56
-55.08	152.88
-71.24	-112.52
221.12	159.52
30.4	0
229	111.68
274.64	219.08
159.28	-87
141.68	-6.76
	-129.76
