# Supplementary material for: GAF-dependent chromatin plasticity determines promoter usage to mediate locust gregarious behavior
Source: EMBO J. 2025 Apr 7;44(10):2928–48. doi: 10.1038/s44318-025-00428-x (PMC12084303; doi:10.1038/s44318-025-00428-x)
Supplement: Supplementary file 7 — Source data Fig. 5 [file 44318_2025_428_MOESM7_ESM.zip]

Archive with 20 entries (14 files):
- Figure 5/
- Figure 5/5A/
- Figure 5/5A/Left-relative luciferase intensity .xls
- Figure 5/5A/Right-relative luciferase intensity.xls
- Figure 5/5B/
- Figure 5/5B/relative Protein expression level.xls
- Figure 5/5B/Western blot-GAF.tif
- Figure 5/5B/Western blot-H3.tif
- Figure 5/5C/
- Figure 5/5C/relative luciferase intensity .xls
- Figure 5/5D/
- Figure 5/5D/Left-DHS1-relative luciferase intensity.xls
- Figure 5/5D/Median1-GAF28-_relative luciferase intensity.xls
- Figure 5/5D/Median2-GAF60-_relative luciferase intensity.xls
- Figure 5/5D/Right-GAF166-_relative luciferase intensity.xls
- Figure 5/5E/
- Figure 5/5E/Left-DHS2-relative luciferase intensity.xls
- Figure 5/5E/Median1-GAF28+_relative luciferase intensity.xls
- Figure 5/5E/Median2-GAF60+_relative luciferase intensity.xls
- Figure 5/5E/Right-GAF166+_relative luciferase intensity.xls
