# Supplementary material for: GAF-dependent chromatin plasticity determines promoter usage to mediate locust gregarious behavior
Source: EMBO J. 2025 Apr 7;44(10):2928–48. doi: 10.1038/s44318-025-00428-x (PMC12084303; doi:10.1038/s44318-025-00428-x)
Supplement: Supplementary file 7 — Source data Fig. 5 [file 44318_2025_428_MOESM7_ESM.zip › Figure 5/5A/Left-relative luciferase intensity .xls]

## Sheet: Raw data
L, firefly luciferase	R, Renilla luciferase
	Ratio(L/R)
	Replicates
	1	2	3	4	5	6	7
DHS1	51.41	54.67	43.96	55.87	54.19	52.74	56.35
DHS1-m_GAF28	35.36	23.59	32.13	38.88	39.23	38.48	28.54
DHS1-m_GAF60	25.81	18.77	19.44	16.08	23.85	23.95	19.57
DHS1-m_GAF166	84.31	78.22	45.45	38.51	29.88	45.9	47.27

## Sheet: Relative luciferase intensity
L, firefly luciferase	R, Renilla luciferase
	Ratio(L/R)						Relative luciferase intensity
	DHS1	DHS1-m_GAF28	DHS1-m_GAF60	DHS1-m_GAF166			DHS2	DHS2-GAF28	DHS2-GAF60	DHS2-GAF166
1	51.41	35.36	18.77	78.22		1	0.985999	0.678174	0.359992	1.50019
2	54.67	23.59	19.44	45.45		2	1.04852	0.452436	0.372842	0.871692
3	43.96	32.13	16.08	38.51		3	0.843115	0.616226	0.3084	0.738588
4	55.87	38.88	23.85	29.88		4	1.07154	0.745685	0.457422	0.573072
5	54.19	38.48	23.95	45.9		5	1.03932	0.738013	0.45934	0.880322
6	52.74	28.54	19.57	47.27		6	1.01151	0.547372	0.375336	0.906598
Ave.pGL4.10	52.14
