# Supplementary material for: GAF-dependent chromatin plasticity determines promoter usage to mediate locust gregarious behavior
Source: EMBO J. 2025 Apr 7;44(10):2928–48. doi: 10.1038/s44318-025-00428-x (PMC12084303; doi:10.1038/s44318-025-00428-x)
Supplement: Supplementary file 7 — Source data Fig. 5 [file 44318_2025_428_MOESM7_ESM.zip › Figure 5/5A/Right-relative luciferase intensity.xls]

## Sheet: Raw data
L, firefly luciferase	R, Renilla luciferase
	Replicates
	1-L	2-L	3-L	4-L	5-L	6-L		1-R	2-R	3-R	4-R	5-R	6-R
DHS2	3497	4033	3346	3550	3939	3966		251	252.9	238	226.2	231.7	228.9
DHS2-GAF28	20680	25400	25870	29730	23280	30190		569.5	439.5	626.3	668.5	389.9	501
DHS2-GAF60	30010	32210	29590	36070	30980	38210		748.3	704.9	1536	581.6	364.4	405.2
DHS2-GAF166	18290	29920	32280	23060	25110	30290		463.3	630.7	544.7	342.4	418.6	600.9

## Sheet: Relative luciferase intensity
L, firefly luciferase	R, Renilla luciferase
	Ratio(L/R)						Relative luciferase intensity
	DHS2	DHS2-GAF28	DHS2-GAF60	DHS2-GAF166			DHS2	DHS2-GAF28	DHS2-GAF60	DHS2-GAF166
1	13.9323	36.3126	40.1042	39.4777		1	0.596326	1.55424	1.71653	1.68972
2	23.4845	57.7929	45.6944	47.4394		2	1.00518	2.47364	1.9558	2.03049
3	22.497	41.3061	19.2643	59.262		3	0.962913	1.76797	0.824548	2.53652
4	24.2098	44.4727	62.0186	67.3481		4	1.03622	1.90351	2.65451	2.88262
5	27.1415	59.7076	85.0165	59.9857		5	1.1617	2.55559	3.63886	2.56749
6	28.9159	60.2595	94.2991	50.4077		6	1.23765	2.57921	4.03617	2.15754
Ave.pGL4.10	23.3635
