# Supplementary material for: GAF-dependent chromatin plasticity determines promoter usage to mediate locust gregarious behavior
Source: EMBO J. 2025 Apr 7;44(10):2928–48. doi: 10.1038/s44318-025-00428-x (PMC12084303; doi:10.1038/s44318-025-00428-x)
Supplement: Supplementary file 7 — Source data Fig. 5 [file 44318_2025_428_MOESM7_ESM.zip › Figure 5/5B/relative Protein expression level.xls]

## Sheet: Raw data_GAF
Raw data
	IOD
	H3	GAF/V5
5.1B-1	16160	0
5.1B-2	19393	0
5.1B-3	17947	0
5.1B-4	20885	0
5.1B/GAFctrl-1	18250	0
5.1B/GAFctrl-2	29241	0
5.1B/GAFctrl-3	20452	0
5.1B/GAFctrl-4	22401	0
5.1B/GAF-1	18152	21820
5.1B/GAF-2	35550	26124
5.1B/GAF-3	19521	19123
5.1B/GAF-4	22325	59679
Relative protein level
	Ratio (PAH/Tubulin)
5.1B-1	0
5.1B-2	0
5.1B-3	0
5.1B-4	0
5.1B/GAFctrl-1	0
5.1B/GAFctrl-2	0
5.1B/GAFctrl-3	0
5.1B/GAFctrl-4	0
5.1B/GAF-1	1.20207
5.1B/GAF-2	0.734852
5.1B/GAF-3	0.979612
5.1B/GAF-4	2.67319
