# Supplementary material for: GAF-dependent chromatin plasticity determines promoter usage to mediate locust gregarious behavior
Source: EMBO J. 2025 Apr 7;44(10):2928–48. doi: 10.1038/s44318-025-00428-x (PMC12084303; doi:10.1038/s44318-025-00428-x)
Supplement: Supplementary file 7 — Source data Fig. 5 [file 44318_2025_428_MOESM7_ESM.zip › Figure 5/5C/relative luciferase intensity .xls]

## Sheet: Raw data
L, firefly luciferase	The content ratio of expressing plasmid vs reporter plasmid was 1:0.75
	L							R
	Ctrl							Ctrl
	1	2	3	4	5	6		1	2	3	4	5	6
pGL4.10	12790	23200	20900	20760	23290	4451		711.1	1308	662.9	668.3	853.3	231.1
pGL4.10/DHS1	147500	146300	139200	150300	175200	147400		1739	2444	2245	1700	798	659.1
pGL4.10/m_DHS1	60800	47760	50180	56420	67190	72760		1142	456.6	1043	901.5	1281	1765
	L							R
	GAF							GAF
	1	2	3	4	5	6		1	2	3	4	5	6
pGL4.10	16430	19300	22090	150300	20250	795		679.9	464.2	701.6	785.9	563.2	354.9
pGL4.10/DHS1	190100	168000	138900	151600	173600	165900		946.6	747.4	1642	1106	561.6	919.3
pGL4.10/m_DHS1	13660	69500	73790	84770	84280	15090		238.8	515.6	1201	1068	12720	470.8

## Sheet: Relative luciferase intensity
L, firefly luciferase	R, Renilla luciferase
	Ctrl-Ratio(L/R)					GAF-Ratio(L/R)
	pGL4.10	pGL4.10/DHS1	pGL4.10/m_DHS1			pGL4.10	pGL4.10/DHS1	pGL4.10/m_DHS1
1	17.9862	84.8189	53.2399		1	24.1653	200.824	57.2027
2	17.737	59.8609	104.599		2	41.5769	224.779	134.794
3	31.5281	62.0045	48.1112		3	31.4852	84.592	61.4405
4	31.0639	88.4118	62.5846		4	191.246	137.071	79.3727
5	27.294	219.549	52.4512		5	35.9553	309.117	6.62579
6	19.2601	223.638	41.2238		6	2.24007	180.463	32.0518
