# Supplementary material for: GAF-dependent chromatin plasticity determines promoter usage to mediate locust gregarious behavior
Source: EMBO J. 2025 Apr 7;44(10):2928–48. doi: 10.1038/s44318-025-00428-x (PMC12084303; doi:10.1038/s44318-025-00428-x)
Supplement: Supplementary file 7 — Source data Fig. 5 [file 44318_2025_428_MOESM7_ESM.zip › Figure 5/5D/Left-DHS1-relative luciferase intensity.xls]

## Sheet: Raw data
L, firefly luciferase	The content ratio of expressing plasmid vs reporter plasmid was 1:0.75	The DHS1 sequence contains all three GAF binding sites.
	L							R
	Ctrl							Ctrl
	1	2	3	4	5	6		1	2	3	4	5	6	Ave.R
GAF28+60+166+	186400	147500	153500	152700	147600	185400		9475	5448	3373	1497	1639	1915	3891.17
	L							R
	GAF							GAF
	1	2	3	4	5	6		1	2	3	4	5	6	Ave.R
GAF28+60+166+	138400	106200	129400	102100	147200	146200		4345	1724	1347	693	927	751	1631.17
	47.9034	37.9064	39.4483	39.2427	37.9321	47.6464
	84.8472	65.1068	79.3297	62.5932	90.2422	89.6291

## Sheet: Relative luciferase intensity
L, firefly luciferase	R, Renilla luciferase
	Ctrl-Ratio(L/R)			GAF-Ratio(L/R)
	GAF28+60+166+			GAF28+60+166+
1	47.9034		1	84.8472
2	37.9064		2	65.1068
3	39.4483		3	79.3297
4	39.2427		4	62.5932
5	37.9321		5	90.2422
6	47.6464		6	89.6291
