# Supplementary material for: GAF-dependent chromatin plasticity determines promoter usage to mediate locust gregarious behavior
Source: EMBO J. 2025 Apr 7;44(10):2928–48. doi: 10.1038/s44318-025-00428-x (PMC12084303; doi:10.1038/s44318-025-00428-x)
Supplement: Supplementary file 7 — Source data Fig. 5 [file 44318_2025_428_MOESM7_ESM.zip › Figure 5/5D/Median1-GAF28-_relative luciferase intensity.xls]

## Sheet: Raw data
L, firefly luciferase	The content ratio of expressing plasmid vs reporter plasmid was 1:0.75	The DHS1 sequence contains all three GAF binding sites.
	L								R
	Ctrl								Ctrl
	1	2	3	4	5	6	7		1	2	3	4	5	6	7	Ave.R
GAF28-60+166+	13990	14360	15000	4631	5708	6851	6658		714.8	432.1	517.3	356.8	225.3	492.1	386.8	446.457
	L								R
	GAF								GAF
	1	2	3	4	5	6	7		1	2	3	4	5	6	7	Ave.R
GAF28-60+166+	33990	26980	25530	10950	13660	12880	795.3		488.4	373.3	289	341.5	333	263.3	794.6	411.871

## Sheet: Relative luciferase intensity
L, firefly luciferase	R, Renilla luciferase
	Ctrl-Ratio(L/R)			GAF-Ratio(L/R)
	GAF28-60+166+			GAF28-60+166+
1	31.3356		1	82.5258
2	32.1643		2	65.5059
3	10.3728		3	61.9854
4	12.7851		4	26.586
5	15.3453		5	33.1657
6	14.913		6	31.2719
