# Supplementary material for: GAF-dependent chromatin plasticity determines promoter usage to mediate locust gregarious behavior
Source: EMBO J. 2025 Apr 7;44(10):2928–48. doi: 10.1038/s44318-025-00428-x (PMC12084303; doi:10.1038/s44318-025-00428-x)
Supplement: Supplementary file 7 — Source data Fig. 5 [file 44318_2025_428_MOESM7_ESM.zip › Figure 5/5D/Median2-GAF60-_relative luciferase intensity.xls]

## Sheet: Raw data
L, firefly luciferase	The content ratio of expressing plasmid vs reporter plasmid was 1:0.75	The DHS1 sequence contains all three GAF binding sites.
	L								R
	Ctrl								Ctrl
	1	2	3	4	5	6	7		1	2	3	4	5	6	7	Ave.R
GAF28+60-166+	32730	31380	35050	27850	30090	28030	36700		643.7	894.6	730	409.5	416.1	480.1	677.3	607.329
	L								R
	GAF								GAF
	1	2	3	4	5	6	7		1	2	3	4	5	6	7	Ave.R
GAF28+60-166+	18910	18880	16300	20110	17240	14480	20980		456.9	474.6	532.3	558.4	352.4	449.49	461.7	469.399

## Sheet: Relative luciferase intensity
L, firefly luciferase	R, Renilla luciferase
	Ctrl-Ratio(L/R)			GAF-Ratio(L/R)
	GAF28+60-166+			GAF28+60-166+
1	53.8918		1	31.1364
2	51.6689		2	31.087
3	57.7118		3	26.8388
4	45.8566		4	33.1122
5	49.5448		5	28.3866
6	46.1529		6	23.8421
7	60.4286		7	34.5447
