# Supplementary material for: GAF-dependent chromatin plasticity determines promoter usage to mediate locust gregarious behavior
Source: EMBO J. 2025 Apr 7;44(10):2928–48. doi: 10.1038/s44318-025-00428-x (PMC12084303; doi:10.1038/s44318-025-00428-x)
Supplement: Supplementary file 7 — Source data Fig. 5 [file 44318_2025_428_MOESM7_ESM.zip › Figure 5/5D/Right-GAF166-_relative luciferase intensity.xls]

## Sheet: Raw data
L, firefly luciferase	The content ratio of expressing plasmid vs reporter plasmid was 1:0.75	The DHS1 sequence contains all three GAF binding sites.
	L							R
	Ctrl							Ctrl
	1	2	3	4	5	6		1	2	3	4	5	6	Ave.R
GAF28+60+166-	93270	69380	58330	72830	77040	91200		5401	4139	1041	1416	1337	1009	2390.5
	L							R
	GAF							GAF
	1	2	3	4	5	6		1	2	3	4	5	6	Ave.R
GAF28+60+166-	117400	98820	94250	85250	90270	107200		4105	4164	982.8	688.2	612.9	794.6	1891.25

## Sheet: Relative luciferase intensity
L, firefly luciferase	R, Renilla luciferase
	Ctrl-Ratio(L/R)			GAF-Ratio(L/R)
	GAF28+60+166-			GAF28+60+166-
1	39.0169		1	62.0753
2	29.0232		2	52.2512
3	24.4008		3	49.8348
4	30.4664		4	45.076
5	32.2276		5	47.7303
6	38.151		6	56.6821
