# Supplementary material for: GAF-dependent chromatin plasticity determines promoter usage to mediate locust gregarious behavior
Source: EMBO J. 2025 Apr 7;44(10):2928–48. doi: 10.1038/s44318-025-00428-x (PMC12084303; doi:10.1038/s44318-025-00428-x)
Supplement: Supplementary file 7 — Source data Fig. 5 [file 44318_2025_428_MOESM7_ESM.zip › Figure 5/5E/Left-DHS2-relative luciferase intensity.xls]

## Sheet: Raw data
L, firefly luciferase	The content ratio of expressing plasmid vs reporter plasmid was 1:0.75	The DHS1 sequence contains all three GAF binding sites.
	Ratio(L/R)
	Ctrl
	1	2	3	4	5	6
GAF28-60-166-	12.15	11.46	12.16	10.69	12.02	11.05
	Ratio(L/R)
	GAF
	1	2	3	4	5	6
GAF28-60-166-	11.54	12.54	13.01	11.33	12.6	12.33
