# Supplementary material for: GAF-dependent chromatin plasticity determines promoter usage to mediate locust gregarious behavior
Source: EMBO J. 2025 Apr 7;44(10):2928–48. doi: 10.1038/s44318-025-00428-x (PMC12084303; doi:10.1038/s44318-025-00428-x)
Supplement: Supplementary file 7 — Source data Fig. 5 [file 44318_2025_428_MOESM7_ESM.zip › Figure 5/5E/Median1-GAF28+_relative luciferase intensity.xls]

## Sheet: Raw data
L, firefly luciferase	The content ratio of expressing plasmid vs reporter plasmid was 1:0.75	The DHS1 sequence contains all three GAF binding sites.
	Ratio(L/R)
	Ctrl
	1	2	3	4	5	6	7
GAF28+60-166-	42.32	52.8	40.58	54.62	50.06	37.69	40.38
	Ratio(L/R)
	GAF
	1	2	3	4	5	6	7
GAF28+60-166-	84.99	81.82	66.62	74.07	72.21	62.33	56.49
