# Supplementary material for: GAF-dependent chromatin plasticity determines promoter usage to mediate locust gregarious behavior
Source: EMBO J. 2025 Apr 7;44(10):2928–48. doi: 10.1038/s44318-025-00428-x (PMC12084303; doi:10.1038/s44318-025-00428-x)
Supplement: Supplementary file 7 — Source data Fig. 5 [file 44318_2025_428_MOESM7_ESM.zip › Figure 5/5E/Median2-GAF60+_relative luciferase intensity.xls]

## Sheet: Raw data
L, firefly luciferase	The content ratio of expressing plasmid vs reporter plasmid was 1:0.75	The DHS1 sequence contains all three GAF binding sites.
	L								R
	Ctrl								Ctrl
	1	2	3	4	5	6	7		1	2	3	4	5	6	7	Ave.R
GAF28-60+166-	26150	22070	20630	18000	18670	21130	24330		1816	1110	1006	824.6	534.6	1063	659.9	1002.01
	L								R
	GAF								GAF
	1	2	3	4	5	6	7		1	2	3	4	5	6	7	Ave.R
GAF28-60+166-	15550	12760	11660	11370	13090	15070	14230		393.9	387.6	341.3	415.6	331.1	544.9	657	438.771

## Sheet: Relative luciferase intensity
L, firefly luciferase	R, Renilla luciferase
	Ctrl-Ratio(L/R)			GAF-Ratio(L/R)
	GAF28-60+166-			GAF28-60+166-
1	26.0974		1	35.4399
2	22.0256		2	29.0812
3	20.5885		3	26.5742
4	17.9638		4	25.9133
5	18.6325		5	29.8333
6	21.0875		6	34.3459
7	24.2811		7	32.4315
