# Supplementary material for: GAF-dependent chromatin plasticity determines promoter usage to mediate locust gregarious behavior
Source: EMBO J. 2025 Apr 7;44(10):2928–48. doi: 10.1038/s44318-025-00428-x (PMC12084303; doi:10.1038/s44318-025-00428-x)
Supplement: Supplementary file 8 — Source data Fig. 6 [file 44318_2025_428_MOESM8_ESM.zip]

Archive with 36 entries (26 files):
- Figure 6/
- Figure 6/6B/
- Figure 6/6B/DHS2-ChIP-qPCR.xls
- Figure 6/6B/GAF166-ChIP-qPCR.xls
- Figure 6/6B/GAF28&60-ChIP-qPCR.xls
- Figure 6/6B/I-ChIP-qPCR.xls
- Figure 6/6B/III-ChIP-qPCR.xls
- Figure 6/6C/
- Figure 6/6C/ChIP-qPCR.xls
- Figure 6/6D/
- Figure 6/6D/Left-qPCR-relative DHS intensity.xls
- Figure 6/6D/Median1-qPCR-relative DHS intensity.xls
- Figure 6/6D/Median2-qPCR-relative DHS intensity.xls
- Figure 6/6D/Right-qPCR-relative DHS intensity.xls
- Figure 6/6E/
- Figure 6/6E/Western Blot-GAF.tif
- Figure 6/6F/
- Figure 6/6F/Agarose Gel.tif
- Figure 6/6F/DNA fragment quantitative analysis.xls
- Figure 6/6G/
- Figure 6/6G/Agrose gel.tif
- Figure 6/6H/
- Figure 6/6H/Left-qPCR-relative DHS intensity.xls
- Figure 6/6H/Median1-qPCR-relative DHS intensity.xls
- Figure 6/6H/Median2-qPCR-relative DHS intensity.xls
- Figure 6/6H/Right-qPCR-relative DHS intensity.xls
- Figure 6/6I/
- Figure 6/6I/Bottomleft-qPCR-relative DHS intensity.xls
- Figure 6/6I/Bottomright-qPCR-relative DHS intensity.xls
- Figure 6/6I/Upleft-qPCR-relative DHS intensity.xls
- Figure 6/6I/Upright-qPCR-relative DHS intensity.xls
- Figure 6/6J/
- Figure 6/6J/Bottomleft-qPCR-relative DHS intensity.xls
- Figure 6/6J/Bottomright-qPCR-relative DHS intensity.xls
- Figure 6/6J/Upleft-qPCR-relative DHS intensity.xls
- Figure 6/6J/Upright-qPCR-relative DHS intensity.xls
