# Supplementary material for: GAF-dependent chromatin plasticity determines promoter usage to mediate locust gregarious behavior
Source: EMBO J. 2025 Apr 7;44(10):2928–48. doi: 10.1038/s44318-025-00428-x (PMC12084303; doi:10.1038/s44318-025-00428-x)
Supplement: Supplementary file 8 — Source data Fig. 6 [file 44318_2025_428_MOESM8_ESM.zip › Figure 6/6B/DHS2-ChIP-qPCR.xls]

## Sheet: Raw CT
2 ul DNA enriched from H3 or IgG antibody, as templates for qPCR	GB, gregarious locusts' brains
	RNAi GAF		G ctrl
	IgG	H3-IP	IgG	H3-IP
GB-1	26.6651	26.6749	25.2415	25.7139
GB-2	25.9644	25.5021	25.2	25.8907
GB-3	26.4548	26.203	25.7759	26.324
GB-4	25.8297	26.077	26.1253	26.1396

## Sheet: Fold Enrichment
2 ul DNA enriched from GAF or IgG antibody, as templates for qPCR	GB, gregarious locusts' brains
	RNAi GAF		G ctrl
	IgG	H3-IP	IgG	H3-IP
GB-1	26.6651	26.6749	25.2415	25.7139
GB-2	25.9644	25.5021	25.2	25.8907
GB-3	26.4548	26.203	25.7759	26.324
GB-4	25.8297	26.077	26.1253	26.1396
Ave.IgG	26.2285		25.5857
	RNAi GAF		G ctrl
	IgG	H3-IP	IgG	H3-IP
GB-1	0.436642	0.446435	-0.344202	0.128266	ΔCT
GB-2	-0.264099	-0.726409	-0.385709	0.305018
GB-3	0.226273	-0.0254774	0.190269	0.738377
GB-4	-0.398816	-0.151486	0.539643	0.553957
	RNAi GAF		G ctrl
	IgG	H3-IP	IgG	H3-IP
GB-1	0.738852	0.733854	1.26945	0.91493	2^-ΔCT
GB-2	1.20089	1.65452	1.3065	0.809432
GB-3	0.85484	1.01782	0.876443	0.599413
GB-4	1.31843	1.11071	0.687941	0.681149
	Fold enrichment
	RNAi GAF	Ctrl
GB-1	0.993235	0.72073
GB-2	1.37775	0.619541
GB-3	1.19065	0.683916
GB-4	0.842454	0.990127
