# Supplementary material for: GAF-dependent chromatin plasticity determines promoter usage to mediate locust gregarious behavior
Source: EMBO J. 2025 Apr 7;44(10):2928–48. doi: 10.1038/s44318-025-00428-x (PMC12084303; doi:10.1038/s44318-025-00428-x)
Supplement: Supplementary file 8 — Source data Fig. 6 [file 44318_2025_428_MOESM8_ESM.zip › Figure 6/6B/GAF166-ChIP-qPCR.xls]

## Sheet: Raw CT
2 ul DNA enriched from H3 or IgG antibody, as templates for qPCR	GB, gregarious locusts' brains
	RNAi GAF		G ctrl
	IgG	H3-IP	IgG	H3-IP
GB-1	26.2236	26.2446	24.6227	25.0826
GB-2	25.5405	25.3291	24.914	25.3506
GB-3	25.9524	25.3327	25.412	26.0789
GB-4	25.494	24.8666	25.6986	25.5792

## Sheet: Fold Enrichment
2 ul DNA enriched from GAF or IgG antibody, as templates for qPCR	GB, gregarious locusts' brains
	RNAi GAF		G ctrl
	IgG	H3-IP	IgG	H3-IP
GB-1	26.2236	26.2446	24.6227	25.0826
GB-2	25.5405	25.3291	24.914	25.3506
GB-3	25.9524	25.3327	25.412	26.0789
GB-4	25.494	24.8666	25.6986	25.5792
Ave.IgG	25.8026		25.1618
	RNAi GAF		G ctrl
	IgG	H3-IP	IgG	H3-IP
GB-1	0.420946	0.441909	-0.539128	-0.0792881	ΔCT
GB-2	-0.26212	-0.473542	-0.247817	0.188777
GB-3	0.149803	-0.469908	0.25016	0.917084
GB-4	-0.308629	-0.936035	0.536785	0.417315
	RNAi GAF		G ctrl
	IgG	H3-IP	IgG	H3-IP
GB-1	0.746935	0.73616	1.45309	1.0565	2^-ΔCT
GB-2	1.19924	1.38851	1.18741	0.877349
GB-3	0.901373	1.38502	0.840803	0.529578
GB-4	1.23853	1.91326	0.689306	0.748817
	Fold enrichment
	RNAi GAF	Ctrl
GB-1	0.985574	0.727067
GB-2	1.15783	0.738877
GB-3	1.53657	0.629848
GB-4	1.54479	1.08634
