# Supplementary material for: GAF-dependent chromatin plasticity determines promoter usage to mediate locust gregarious behavior
Source: EMBO J. 2025 Apr 7;44(10):2928–48. doi: 10.1038/s44318-025-00428-x (PMC12084303; doi:10.1038/s44318-025-00428-x)
Supplement: Supplementary file 8 — Source data Fig. 6 [file 44318_2025_428_MOESM8_ESM.zip › Figure 6/6B/GAF28&60-ChIP-qPCR.xls]

## Sheet: Raw CT
2 ul DNA enriched from H3 or IgG antibody, as templates for qPCR	GB, gregarious locusts' brains
	RNAi GAF		G ctrl
	IgG	H3-IP	IgG	H3-IP
GB-1	27.3624	27.5179	25.4828	25.8973
GB-2	26.5886	26.5521	25.8439	26.5768
GB-3	27.4586	26.7104	26.6847	27.3985
GB-4	26.7516	25.7974	26.7085	26.8977

## Sheet: Fold Enrichment
2 ul DNA enriched from GAF or IgG antibody, as templates for qPCR	GB, gregarious locusts' brains
	RNAi GAF		G ctrl
	IgG	H3-IP	IgG	H3-IP
GB-1	27.3624	27.5179	25.4828	25.8973
GB-2	26.5886	26.5521	25.8439	26.5768
GB-3	27.4586	26.7104	26.6847	27.3985
GB-4	26.7516	25.7974	26.7085	26.8977
Ave.IgG	27.0403		26.18
	RNAi GAF		G ctrl
	IgG	H3-IP	IgG	H3-IP
GB-1	0.322054	0.477608	-0.69722	-0.282635	ΔCT
GB-2	-0.451652	-0.488204	-0.336046	0.396821
GB-3	0.41834	-0.329893	0.504733	1.21854
GB-4	-0.288742	-1.24292	0.528533	0.717704
	RNAi GAF		G ctrl
	IgG	H3-IP	IgG	H3-IP
GB-1	0.79993	0.718167	1.62138	1.21641	2^-ΔCT
GB-2	1.36761	1.4027	1.26229	0.75953
GB-3	0.748285	1.25692	0.704791	0.429717
GB-4	1.22157	2.36677	0.693259	0.608064
	Fold enrichment
	RNAi GAF	G ctrl
GB-1	0.897787	0.750236
GB-2	1.02566	0.601707
GB-3	1.67973	0.609708
GB-4	1.93748	0.877109
