# Supplementary material for: GAF-dependent chromatin plasticity determines promoter usage to mediate locust gregarious behavior
Source: EMBO J. 2025 Apr 7;44(10):2928–48. doi: 10.1038/s44318-025-00428-x (PMC12084303; doi:10.1038/s44318-025-00428-x)
Supplement: Supplementary file 8 — Source data Fig. 6 [file 44318_2025_428_MOESM8_ESM.zip › Figure 6/6B/I-ChIP-qPCR.xls]

## Sheet: Raw CT
2 ul DNA enriched from H3 or IgG antibody, as templates for qPCR	GB, gregarious locusts' brains
	RNAi GAF		G ctrl
	IgG	H3-IP	IgG	H3-IP
GB-1	24.441	25.273	26.3966	26.3615
GB-2	24.6877	25.6084	25.7028	25.4044
GB-3	25.5363	26.1481	26.2799	25.8451
GB-4	25.9654	25.8294	25.5447	25.0726

## Sheet: Fold Enrichment
2 ul DNA enriched from GAF or IgG antibody, as templates for qPCR	GB, gregarious locusts' brains
	RNAi GAF		G ctrl
	IgG	H3-IP	IgG	H3-IP
GB-1	24.441	25.273	26.3966	26.3615
GB-2	24.6877	25.6084	25.7028	25.4044
GB-3	25.5363	26.1481	26.2799	25.8451
GB-4	25.9654	25.8294	25.5447	25.0726
Ave.IgG	25.1576		25.981
	RNAi GAF		G ctrl
	IgG	H3-IP	IgG	H3-IP
GB-1	-0.716654	0.115403	0.415604	0.380477	ΔCT
GB-2	-0.469866	0.450832	-0.278222	-0.576634
GB-3	0.378695	0.990477	0.298904	-0.135908
GB-4	0.807825	0.671765	-0.436286	-0.908392
	RNAi GAF		G ctrl
	IgG	H3-IP	IgG	H3-IP
GB-1	1.64337	0.923124	0.749705	0.768184	2^-ΔCT
GB-2	1.38498	0.731621	1.2127	1.49137
GB-3	0.769133	0.503311	0.812869	1.09878
GB-4	0.571242	0.627738	1.35312	1.87695
	Fold enrichment
	RNAi GAF	Ctrl
GB-1	0.561728	1.02465
GB-2	0.528253	1.22979
GB-3	0.654388	1.35173
GB-4	1.0989	1.38713
