# Supplementary material for: GAF-dependent chromatin plasticity determines promoter usage to mediate locust gregarious behavior
Source: EMBO J. 2025 Apr 7;44(10):2928–48. doi: 10.1038/s44318-025-00428-x (PMC12084303; doi:10.1038/s44318-025-00428-x)
Supplement: Supplementary file 8 — Source data Fig. 6 [file 44318_2025_428_MOESM8_ESM.zip › Figure 6/6B/III-ChIP-qPCR.xls]

## Sheet: Raw CT
2 ul DNA enriched from H3 or IgG antibody, as templates for qPCR	GB, gregarious locusts' brains
	RNAi GAF		G ctrl
	IgG	H3-IP	IgG	H3-IP
GB-1	28.2106	28.0912	26.2986	27.1346
GB-2	27.1655	27.3142	26.6201	27.7012
GB-3	28.0942	27.2889	27.3328	28.3034
GB-4	27.252	27.3505	27.0984	27.4202

## Sheet: Fold Enrichment
2 ul DNA enriched from GAF or IgG antibody, as templates for qPCR	GB, gregarious locusts' brains
	RNAi GAF		G ctrl
	IgG	H3-IP	IgG	H3-IP
GB-1	28.2106	28.0912	26.2986	27.1346
GB-2	27.1655	27.3142	26.6201	27.7012
GB-3	28.0942	27.2889	27.3328	28.3034
GB-4	27.252	27.3505	27.0984	27.4202
Ave.IgG	27.6805		26.8375
	RNAi GAF		G ctrl
	IgG	H3-IP	IgG	H3-IP
GB-1	0.530047	0.410612	-0.538882	0.297119	ΔCT
GB-2	-0.515095	-0.366336	-0.217356	0.863677
GB-3	0.413624	-0.391616	0.495296	1.46594
GB-4	-0.428576	-0.330033	0.260942	0.582694
	RNAi GAF		G ctrl
	IgG	H3-IP	IgG	H3-IP
GB-1	0.692532	0.752304	1.45285	0.813876	2^-ΔCT
GB-2	1.42909	1.28907	1.1626	0.54955
GB-3	0.750735	1.31186	0.709416	0.362
GB-4	1.3459	1.25704	0.834543	0.667716
	Fold enrichment
	RNAi GAF	G ctrl
GB-1	1.08631	0.560194
GB-2	0.902026	0.47269
GB-3	1.74744	0.510279
GB-4	0.933975	0.800098
