# Supplementary material for: GAF-dependent chromatin plasticity determines promoter usage to mediate locust gregarious behavior
Source: EMBO J. 2025 Apr 7;44(10):2928–48. doi: 10.1038/s44318-025-00428-x (PMC12084303; doi:10.1038/s44318-025-00428-x)
Supplement: Supplementary file 8 — Source data Fig. 6 [file 44318_2025_428_MOESM8_ESM.zip › Figure 6/6C/ChIP-qPCR.xls]

## Sheet: Raw CT
2 ul DNA enriched from GAF or IgG antibody, as templates for qPCR	GB, gregarious locusts' brains	IGB, isolated gregarious locusts brains	SB, solitary locusts brains	CSB, crowding solitary locusts brains
The selected intensive sequence, as Ctrl
	Ctrl		TSS1
	IgG	GAF-IP	IgG	GAF-IP				Ctrl	TSS1
GB-1	23.9475	23.07	31.1114	28.1423				IgG	IgG
GB-2	23.9917	22.9866	30.6727	28.3328		Ave.IgG	GB	24.0909	30.7552
GB-3	24.1194	22.692	30.4318	28.1073			IGB	23.9658	30.4983
GB-4	24.4279	22.6353	31.3096	28.1431			SB	24.4718	31.1533
GB-5	23.9679	22.6134	30.2505	27.9996			CSB	24.2613	32.5128
IGB-1	24.0006	22.241	30.8532	28.1906
IGB-2	23.9765	22.1586	30.3936	27.4845
IGB-3	23.9159	22.5159	30.4229	28.1733
IGB-4	24.1187	22.6077	30.6936	28.0852
IGB-5	23.8173	22.6533	30.1282	28.3787
SB-1	24.213	22.5238	30.6062	29.2997
SB-2	26.4561	22.2608	32.2659	27.8508
SB-3	24.0751	22.5262	30.6869	28.0332
SB-4	23.7379	21.505	31.2975	27.1698
SB-5	23.8767	21.8533	30.9099	27.8721
CSB-1	24.4214	22.291	34.0576	29.0055
CSB-2	24.2871	22.3859	32.0755	28.0828
CSB-3	23.9678	22.3815	32.0193	27.911
CSB-4	23.8499	22.3915	31.8988	28.2108
CSB-5	24.7802	22.0994		27.749

## Sheet: Fold Enrichment
	ΔCT(GAF-IP-Ave.IgG)						Normalized by Ctrl			ΔΔCT			Fold enrichment
	Ctrl	TSS1					TSS1			TSS1			TSS1
GB-1	-1.07464	-2.63295				GB-1	-1.55832		GB-1	-0.27326		GB-1	1.20854
GB-2	-1.15804	-2.44251				GB-2	-1.28447		GB-2	0.000591484		GB-2	0.99959
GB-3	-1.45265	-2.668				GB-3	-1.21535		GB-3	0.0697088		GB-3	0.95283
GB-4	-1.50939	-2.63214				GB-4	-1.12275		GB-4	0.162305		GB-4	0.893596
GB-5	-1.53129	-2.77569				GB-5	-1.2444		GB-5	0.0406546		GB-5	0.972214
IGB-1	-1.7588	-2.21021				IGB-1	-0.451414		IGB-1	0.833645		IGB-1	0.56111
IGB-2	-1.84122	-2.91622				IGB-2	-1.075		IGB-2	0.210055		IGB-2	0.864504
IGB-3	-1.48387	-2.22744				IGB-3	-0.743567		IGB-3	0.541492		IGB-3	0.68706
IGB-4	-1.39208	-2.31556				IGB-4	-0.923483		IGB-4	0.361576		IGB-4	0.778314
IGB-5	-1.3465	-2.02203				IGB-5	-0.675533		IGB-5	0.609526		IGB-5	0.655412
SB-1	-1.94799	-1.85363				SB-1	0.0943599		SB-1	1.37942		SB-1	0.384374
SB-2	-2.21099	-3.30245				SB-2	-1.09146		SB-2	0.1936		SB-2	0.874421
SB-3	-1.94557	-3.12009				SB-3	-1.17452		SB-3	0.11054		SB-3	0.926241
SB-4	-2.96678	-3.98347				SB-4	-1.01668		SB-4	0.268375		SB-4	0.830254
SB-5	-2.61852	-3.28122				SB-5	-0.662701		SB-5	0.622358		SB-5	0.649608
CSB-1	-1.97026	-3.5073				CSB-1	-1.53704		CSB-1	-0.251977		CSB-1	1.19084
CSB-2	-1.87544	-4.42996				CSB-2	-2.55453		CSB-2	-1.26947		CSB-2	2.41073
CSB-3	-1.87978	-4.60179				CSB-3	-2.722		CSB-3	-1.43694		CSB-3	2.70747
CSB-4	-1.86975	-4.30202				CSB-4	-2.43227		CSB-4	-1.14721		CSB-4	2.21485
CSB-5	-2.16187	-4.76377				CSB-5	-2.6019		CSB-5	-1.31685		CSB-5	2.49121
						Ave.GB	-1.28506
