# Supplementary material for: GAF-dependent chromatin plasticity determines promoter usage to mediate locust gregarious behavior
Source: EMBO J. 2025 Apr 7;44(10):2928–48. doi: 10.1038/s44318-025-00428-x (PMC12084303; doi:10.1038/s44318-025-00428-x)
Supplement: Supplementary file 8 — Source data Fig. 6 [file 44318_2025_428_MOESM8_ESM.zip › Figure 6/6D/Left-qPCR-relative DHS intensity.xls]

## Sheet: Raw data_DHS1_I
	CT
	ctrl	I	ΔCT(I-ctrl)
G ctrl-1	29.9877	27.518	-2.4697
G ctrl-2	29.3081	26.3335	-2.97464
G ctrl-3	30.2247	27.1563	-3.06838
G ctrl-4	28.5867	25.982	-2.60466
G ctrl-5	28.5325	27.8333	-0.699143
RNAi GAF-1	29.8644	27.5589	-2.3055
RNAi GAF-2	30.8381	27.6302	-3.20798
RNAi GAF-3	29.2451	27.0452	-2.19988
RNAi GAF-4	30.8051	27.5509	-3.25421
RNAi GAF-5	30.3939	27.6619	-2.73199

## Sheet: RelativeDHSintensity_DHS1_I
	ΔCT(I-ctrl)	Ave.	ΔΔCT	power(2,-ΔΔCT)
G ctrl-1	-2.4697		-0.106391	1.07653
G ctrl-2	-2.97464		-0.611339	1.52768
G ctrl-3	-3.06838		-0.705074	1.63023
G ctrl-4	-2.60466		-0.241357	1.1821
G ctrl-5	-0.699143	-2.3633	1.66416	0.315528
RNAi GAF-1	-2.3055		0.0578073	0.960723
RNAi GAF-2	-3.20798		-0.844676	1.79586
RNAi GAF-3	-2.19988		0.163421	0.892905
RNAi GAF-4	-3.25421		-0.89091	1.85435
RNAi GAF-5	-2.73199		-0.368683	1.29117
