# Supplementary material for: GAF-dependent chromatin plasticity determines promoter usage to mediate locust gregarious behavior
Source: EMBO J. 2025 Apr 7;44(10):2928–48. doi: 10.1038/s44318-025-00428-x (PMC12084303; doi:10.1038/s44318-025-00428-x)
Supplement: Supplementary file 8 — Source data Fig. 6 [file 44318_2025_428_MOESM8_ESM.zip › Figure 6/6D/Median1-qPCR-relative DHS intensity.xls]

## Sheet: Raw data_GAF166
	CT
	ctrl	I	ΔCT(GAF166-ctrl)
G ctrl-1	29.9877	27.1015	-2.88624
G ctrl-2	29.3081	26.6308	-2.67734
G ctrl-3	30.2247	26.9858	-3.23888
G ctrl-4	28.5867	26.4793	-2.10738
G ctrl-5	28.5325	27.8621	-0.670406
RNAi GAF-1	29.3865	28.5449	-0.841554
RNAi GAF-2	30.8381	28.7347	-2.1034
RNAi GAF-3	29.2451	28.1814	-1.06361
RNAi GAF-4	30.8051	27.6311	-3.17399
RNAi GAF-5	30.3939	27.9872	-2.40667

## Sheet: RelativeDHSintensity_GAF166
	ΔCT(GAF166-ctrl)	Ave.	ΔΔCT	power(2,-ΔΔCT)
G ctrl-1	-2.88624		-0.570195	1.48472
G ctrl-2	-2.67734		-0.361287	1.28457
G ctrl-3	-3.23888		-0.922831	1.89583
G ctrl-4	-2.10738		0.208669	0.865335
G ctrl-5	-0.670406	-2.31605	1.64564	0.319604
RNAi GAF-1	-0.841554		1.47449	0.359859
RNAi GAF-2	-2.1034		0.212647	0.862953
RNAi GAF-3	-1.06361		1.25244	0.419739
RNAi GAF-4	-3.17399		-0.857937	1.81245
RNAi GAF-5	-2.40667		-0.0906193	1.06483
