# Supplementary material for: GAF-dependent chromatin plasticity determines promoter usage to mediate locust gregarious behavior
Source: EMBO J. 2025 Apr 7;44(10):2928–48. doi: 10.1038/s44318-025-00428-x (PMC12084303; doi:10.1038/s44318-025-00428-x)
Supplement: Supplementary file 8 — Source data Fig. 6 [file 44318_2025_428_MOESM8_ESM.zip › Figure 6/6D/Median2-qPCR-relative DHS intensity.xls]

## Sheet: Raw data_GAF28&60
	CT
	ctrl	I	ΔCT(GAF28&60-ctrl)
G ctrl-1	29.9877	27.7366	-2.25108
G ctrl-2	29.3081	27.1646	-2.14356
G ctrl-3	30.2247	27.8455	-2.37917
G ctrl-4	28.5867	26.9857	-1.60096
G ctrl-5	28.5325	28.4113	-0.121209
RNAi GAF-1	29.8644	30.0629	0.198517
RNAi GAF-2	29.3865	29.9741	0.58763
RNAi GAF-3	30.8381	30.392	-0.446166
RNAi GAF-4	29.2451	29.761	0.515957
RNAi GAF-5	30.3939	29.752	-0.64188

## Sheet: RelativeDHSintensity_GAF28&60
	ΔCT(GAF28&60-ctrl)	Ave.	ΔΔCT	power(2,-ΔΔCT)
G ctrl-1	-2.25108		-0.551884	1.466
G ctrl-2	-2.14356		-0.444366	1.36072
G ctrl-3	-2.37917		-0.679976	1.60211
G ctrl-4	-1.60096		0.0982359	0.934175
G ctrl-5	-0.121209	-1.6992	1.57799	0.334948
RNAi GAF-1	0.198517		1.89772	0.268368
RNAi GAF-2	0.58763		2.28683	0.204925
RNAi GAF-3	-0.446166		1.25303	0.419565
RNAi GAF-4	0.515957		2.21516	0.215363
RNAi GAF-5	-0.64188		1.05732	0.480524
