# Supplementary material for: GAF-dependent chromatin plasticity determines promoter usage to mediate locust gregarious behavior
Source: EMBO J. 2025 Apr 7;44(10):2928–48. doi: 10.1038/s44318-025-00428-x (PMC12084303; doi:10.1038/s44318-025-00428-x)
Supplement: Supplementary file 8 — Source data Fig. 6 [file 44318_2025_428_MOESM8_ESM.zip › Figure 6/6D/Right-qPCR-relative DHS intensity.xls]

## Sheet: Raw data_DHS1_III
	CT
	ctrl	I	ΔCT(DHS1_III-ctrl)
G ctrl-1	29.9877	28.867	-1.12072
G ctrl-2	29.3081	27.7795	-1.52864
G ctrl-3	30.2247	28.7127	-1.51197
G ctrl-4	28.5867	27.8326	-0.754069
RNAi GAF-1	30.8381	30.99	0.151821
RNAi GAF-2	29.2451	29.8957	0.65065
RNAi GAF-3	30.8051	29.7461	-1.05897
RNAi GAF-4	30.3939	30.3701	-0.0237725

## Sheet: RelativeDHSintensity_DHS1_III
	ΔCT(DHS1_III-ctrl)	Ave.	ΔΔCT	power(2,-ΔΔCT)
G ctrl-1	-1.12072		0.108127	0.927792
G ctrl-2	-1.52864		-0.299787	1.23096
G ctrl-3	-1.51197		-0.283122	1.21683
G ctrl-4	-0.754069	-1.22885	0.474782	0.719576
RNAi GAF-1	0.151821		1.38067	0.38404
RNAi GAF-2	0.65065		1.8795	0.271778
RNAi GAF-3	-1.05897		0.169883	0.888915
RNAi GAF-4	-0.0237725		1.20508	0.433746
