# Supplementary material for: GAF-dependent chromatin plasticity determines promoter usage to mediate locust gregarious behavior
Source: EMBO J. 2025 Apr 7;44(10):2928–48. doi: 10.1038/s44318-025-00428-x (PMC12084303; doi:10.1038/s44318-025-00428-x)
Supplement: Supplementary file 8 — Source data Fig. 6 [file 44318_2025_428_MOESM8_ESM.zip › Figure 6/6F/DNA fragment quantitative analysis.xls]

## Sheet: Raw data
GAF content（ug）		total DNA content (ng/ul)	DNA content at 180bp ng/ul	DNA content at 350bp ng/ul
0	1	1.56	0.9	0.04
	2	10.31	4	0.52
	3	4.04	1.54	0.17
0.1	1	2.76	1.06	0.14
	2	6.06	0.93	0.47
	3	4.86	1.48	0.29
0.5	1	2.6	1.07	0.1
	2	2.54	1.01	0.13
	3	10.33	4.69	0.41
1	1	1.56	0.77	0
	2	3.29	1.44	0
	3	1.05	0.7	0

## Sheet: Relative DNA concentration
GAF content（ug）		Ratio_(350bp)/(180bp)
0	1	0.0444444
	2	0.13
	3	0.11039
0.1	1	0.132075
	2	0.505376
	3	0.195946
0.5	1	0.0934579
	2	0.128713
	3	0.08742
1	1	0
	2	0
	3	0
