# Supplementary material for: GAF-dependent chromatin plasticity determines promoter usage to mediate locust gregarious behavior
Source: EMBO J. 2025 Apr 7;44(10):2928–48. doi: 10.1038/s44318-025-00428-x (PMC12084303; doi:10.1038/s44318-025-00428-x)
Supplement: Supplementary file 8 — Source data Fig. 6 [file 44318_2025_428_MOESM8_ESM.zip › Figure 6/6H/Left-qPCR-relative DHS intensity.xls]

## Sheet: Raw data_DHS1_I
	CT
	ctrl	I	ΔCT(I-ctrl)
G_1	29.7901	27.8389	-1.9512
G_2	30.977	28.0892	-2.88777
G_3	31.1939	29.033	-2.16086
G_4	30.4418	28.2226	-2.21917
G_5	29.7553	27.541	-2.21435
G_6	30.2351	28.2949	-1.94021
S_1	26.3755	26.2895	-0.0860557
S_2	25.7005	25.5796	-0.120865
S_3	27.8176	26.0718	-1.74584
S_4	27.1627	26.7832	-0.3795
S_5	26.6617	26.5855	-0.0761654
S_6	25.6288	25.7338	0.104999

## Sheet: RelativeDHSintensity_DHS1_I
	ΔCT(I-ctrl)	Ave.	ΔΔCT	power(2,-ΔΔCT)
G_1	-1.9512		0.277722	0.824892
G_2	-2.88777		-0.658839	1.57881
G_3	-2.16086		0.0680655	0.953916
G_4	-2.21917		0.0097554	0.993261
G_5	-2.21435		0.0145756	0.989948
G_6	-1.94021	-2.22893	0.28872	0.818628
S_1	-0.0860557		2.14287	0.226429
S_2	-0.120865		2.10806	0.231958
S_3	-1.74584		0.483091	0.715443
S_4	-0.3795		1.84943	0.277503
S_5	-0.0761654		2.15276	0.224882
S_6	0.104999		2.33393	0.198344
