# Supplementary material for: GAF-dependent chromatin plasticity determines promoter usage to mediate locust gregarious behavior
Source: EMBO J. 2025 Apr 7;44(10):2928–48. doi: 10.1038/s44318-025-00428-x (PMC12084303; doi:10.1038/s44318-025-00428-x)
Supplement: Supplementary file 8 — Source data Fig. 6 [file 44318_2025_428_MOESM8_ESM.zip › Figure 6/6H/Median1-qPCR-relative DHS intensity.xls]

## Sheet: Raw data_GAF166
	CT
	ctrl	GAF166	ΔCT(GAF166-ctrl)
G_1	29.7901	29.0033	-0.786794
G_2	30.977	28.457	-2.51996
G_3	31.1939	28.9821	-2.21181
G_4	30.4418	29.5078	-0.933967
G_5	29.7553	28.3408	-1.41457
G_6	30.2351	29.2097	-1.02542
S_1	26.3755	26.316	-0.0595275
S_2	25.7005	25.8777	0.177195
S_3	27.8176	26.4526	-1.36504
S_4	27.1627	27.4687	0.306035
S_5	26.6617	27.0393	0.377629
S_6	25.6288	26.2226	0.593765

## Sheet: RelativeDHSintensity_GAF166
	ΔCT(GAF166-ctrl)	Ave.	ΔΔCT	power(2,-ΔΔCT)
G_1	-0.786794		0.695294	0.617584
G_2	-2.51996		-1.03787	2.05319
G_3	-2.21181		-0.729726	1.65832
G_4	-0.933967		0.548121	0.68391
G_5	-1.41457		0.0675165	0.954279
G_6	-1.02542	-1.48209	0.456665	0.728669
S_1	-0.0595275		1.42256	0.37305
S_2	0.177195		1.65928	0.316596
S_3	-1.36504		0.117045	0.922074
S_4	0.306035		1.78812	0.289548
S_5	0.377629		1.85972	0.27553
S_6	0.593765		2.07585	0.237195
