# Supplementary material for: GAF-dependent chromatin plasticity determines promoter usage to mediate locust gregarious behavior
Source: EMBO J. 2025 Apr 7;44(10):2928–48. doi: 10.1038/s44318-025-00428-x (PMC12084303; doi:10.1038/s44318-025-00428-x)
Supplement: Supplementary file 8 — Source data Fig. 6 [file 44318_2025_428_MOESM8_ESM.zip › Figure 6/6H/Median2-qPCR-relative DHS intensity.xls]

## Sheet: Raw data_GAF28&60
	CT
	ctrl	GAF28&60	ΔCT(GAF28&60-ctrl)
G_1	29.7901	28.7026	-1.08749
G_2	30.977	28.6828	-2.29421
G_3	31.1939	28.9811	-2.21275
G_4	30.4418	28.9415	-1.50028
G_5	29.7553	27.8977	-1.85765
G_6	30.2351	28.0906	-2.14458
S_1	26.3755	25.9208	-0.454727
S_2	25.7005	25.0356	-0.664876
S_3	27.8176	25.734	-2.0836
S_4	27.1627	26.9832	-0.179517
S_5	26.6617	26.9365	0.274742
S_6	25.6288	25.4898	-0.13902

## Sheet: RelativeDHSintensity_GAF28&60
	ΔCT(GAF28&60-ctrl)	Ave.	ΔΔCT	power(2,-ΔΔCT)
G_1	-1.08749		0.762003	0.589677
G_2	-2.29421		-0.44472	1.36105
G_3	-2.21275		-0.363256	1.28633
G_4	-1.50028		0.349218	0.78501
G_5	-1.85765		-0.00815317	1.00567
G_6	-2.14458	-1.84949	-0.295091	1.22696
S_1	-0.454727		1.39477	0.380306
S_2	-0.664876		1.18462	0.439941
S_3	-2.0836		-0.234104	1.17618
S_4	-0.179517		1.66998	0.314259
S_5	0.274742		2.12424	0.229373
S_6	-0.13902		1.71047	0.30556
