# Supplementary material for: GAF-dependent chromatin plasticity determines promoter usage to mediate locust gregarious behavior
Source: EMBO J. 2025 Apr 7;44(10):2928–48. doi: 10.1038/s44318-025-00428-x (PMC12084303; doi:10.1038/s44318-025-00428-x)
Supplement: Supplementary file 8 — Source data Fig. 6 [file 44318_2025_428_MOESM8_ESM.zip › Figure 6/6H/Right-qPCR-relative DHS intensity.xls]

## Sheet: Raw data_DHS1_III
	CT
	ctrl	III	ΔCT(III-ctrl)
G_1	29.7901	30.6436	0.85348
G_2	30.977	29.7953	-1.18167
G_3	31.1939	31.077	-0.116869
G_4	30.4418	30.0499	-0.391838
G_5	29.7553	29.8631	0.107747
G_6	30.2351	29.0739	-1.16125
S_1	26.3755	27.9325	1.55695
S_2	25.7005	26.87	1.16955
S_3	27.8176	27.5449	-0.2727
S_4	27.1627	28.5566	1.39387
S_5	26.6617	28.2123	1.55055
S_6	25.6288	26.9229	1.29403

## Sheet: RelativeDHSintensity_DHS1_III
	ΔCT(III-ctrl)	Ave.	ΔΔCT	power(2,-ΔΔCT)
G_1	0.85348		1.16855	0.444869
G_2	-1.18167		-0.866602	1.82336
G_3	-0.116869		0.198197	0.871639
G_4	-0.391838		-0.0767726	1.05466
G_5	0.107747		0.422813	0.745969
G_6	-1.16125	-0.315066	-0.846182	1.79774
S_1	1.55695		1.87202	0.273191
S_2	1.16955		1.48461	0.357344
S_3	-0.2727		0.0423654	0.971062
S_4	1.39387		1.70893	0.305886
S_5	1.55055		1.86562	0.274406
S_6	1.29403		1.6091	0.327803
