# Supplementary material for: GAF-dependent chromatin plasticity determines promoter usage to mediate locust gregarious behavior
Source: EMBO J. 2025 Apr 7;44(10):2928–48. doi: 10.1038/s44318-025-00428-x (PMC12084303; doi:10.1038/s44318-025-00428-x)
Supplement: Supplementary file 8 — Source data Fig. 6 [file 44318_2025_428_MOESM8_ESM.zip › Figure 6/6I/Bottomleft-qPCR-relative DHS intensity.xls]

## Sheet: Raw data_GAF28&60
	CT
	ctrl	GAF28&60	ΔCT(GAF28&60-ctrl)
G-1	29.7901	32.3441	2.55398
G-2	30.977	33.3426	2.36562
G-3	31.1939	33.8917	2.69785
G-4	30.4418	32.3337	1.89197
IG 4h-1	29.9734	32.6191	2.64574
IG 4h-2	31.1231	34.0902	2.96711
IG 4h-3	30.6738	33.7611	3.0873
IG 4h-4	29.2752	32.8519	3.57674

## Sheet: RelativeDHSintensity_GAF28&60
	ΔCT(GAF28&60-ctrl)	Ave.	ΔΔCT	power(2,-ΔΔCT)
G-1	2.55398		0.176624	0.884771
G-2	2.36562		-0.0117367	1.00817
G-3	2.69785		0.3205	0.800793
G-4	1.89197	2.37735	-0.485387	1.39996
IG 4h-1	2.64574		0.268385	0.830249
IG 4h-2	2.96711		0.589761	0.664453
IG 4h-3	3.0873		0.709946	0.611343
IG 4h-4	3.57674		1.19939	0.43546
