# Supplementary material for: GAF-dependent chromatin plasticity determines promoter usage to mediate locust gregarious behavior
Source: EMBO J. 2025 Apr 7;44(10):2928–48. doi: 10.1038/s44318-025-00428-x (PMC12084303; doi:10.1038/s44318-025-00428-x)
Supplement: Supplementary file 8 — Source data Fig. 6 [file 44318_2025_428_MOESM8_ESM.zip › Figure 6/6I/Bottomright-qPCR-relative DHS intensity.xls]

## Sheet: Raw data_DHS1_III
	CT
	ctrl	III	ΔCT(DHS1_III-ctrl)
G-1	30.977	24.5251	-6.4519
G-2	31.1939	25.4212	-5.77264
G-3	30.4418	24.403	-6.03871
G-4	29.7553	23.3476	-6.40772
IG 4h-1	29.9734	25.3989	-4.57447
IG 4h-2	31.1231	26.3582	-4.76485
IG 4h-3	30.6738	25.6561	-5.01773
IG 4h-4	29.2752	24.2165	-5.05865

## Sheet: RelativeDHSintensity_DHS1_III
	ΔCT(DHS1_III-ctrl)	Ave.	ΔΔCT	power(2,-ΔΔCT)
G-1	-6.4519		-0.284154	1.2177
G-2	-5.77264		0.395102	0.760435
G-3	-6.03871		0.129029	0.914447
G-4	-6.40772	-6.16774	-0.239977	1.18097
IG 4h-1	-4.57447		1.59327	0.331419
IG 4h-2	-4.76485		1.40289	0.37817
IG 4h-3	-5.01773		1.15001	0.450623
IG 4h-4	-5.05865		1.10909	0.463587
