# Supplementary material for: GAF-dependent chromatin plasticity determines promoter usage to mediate locust gregarious behavior
Source: EMBO J. 2025 Apr 7;44(10):2928–48. doi: 10.1038/s44318-025-00428-x (PMC12084303; doi:10.1038/s44318-025-00428-x)
Supplement: Supplementary file 8 — Source data Fig. 6 [file 44318_2025_428_MOESM8_ESM.zip › Figure 6/6I/Upleft-qPCR-relative DHS intensity.xls]

## Sheet: Raw data_DHS1_II
	CT
	ctrl	II	ΔCT(II-ctrl)
G-1	30.977	31.2071	0.230063
G-2	31.1939	31.5386	0.344726
G-3	30.4418	31.0675	0.625754
G-4	30.2351	30.3776	0.142434
IG 4h-1	29.8298	30.5391	0.709253
IG 4h-2	29.9734	30.7855	0.812106
IG 4h-3	30.6738	31.8223	1.14841
IG 4h-4	29.2752	30.7582	1.48306

## Sheet: RelativeDHSintensity_DHS1_II
	ΔCT(II-ctrl)	Ave.	ΔΔCT	power(2,-ΔΔCT)
G-1	0.230063		-0.105682	1.076
G-2	0.344726		0.00898139	0.993794
G-3	0.625754		0.29001	0.817896
G-4	0.142434	0.335744	-0.19331	1.14338
IG 4h-1	0.709253		0.373509	0.771903
IG 4h-2	0.812106		0.476362	0.718788
IG 4h-3	1.14841		0.812668	0.569328
IG 4h-4	1.48306		1.14731	0.451465
