# Supplementary material for: GAF-dependent chromatin plasticity determines promoter usage to mediate locust gregarious behavior
Source: EMBO J. 2025 Apr 7;44(10):2928–48. doi: 10.1038/s44318-025-00428-x (PMC12084303; doi:10.1038/s44318-025-00428-x)
Supplement: Supplementary file 8 — Source data Fig. 6 [file 44318_2025_428_MOESM8_ESM.zip › Figure 6/6I/Upright-qPCR-relative DHS intensity.xls]

## Sheet: Raw data_GAF166
	CT
	ctrl	GAF166	ΔCT(GAF166-ctrl)
G-1	30.977	29.2211	-1.75593
G-2	31.1939	30.0513	-1.14259
G-3	30.4418	28.6291	-1.81269
G-4	29.7553	27.4208	-2.33454
IG 4h-1	29.8298	27.8638	-1.96597
IG 4h-2	29.9734	29.479	-0.494375
IG 4h-3	30.6738	29.4766	-1.19725
IG 4h-4	29.2752	27.2513	-2.02386

## Sheet: RelativeDHSintensity_GAF166
	ΔCT(GAF166-ctrl)	Ave.	ΔΔCT	power(2,-ΔΔCT)
G-1	-1.75593		0.00550748	0.99619
G-2	-1.14259		0.618848	0.651191
G-3	-1.81269		-0.0512519	1.03616
G-4	-2.33454	-1.76144	-0.573103	1.48772
IG 4h-1	-1.96597		-0.204537	1.15232
IG 4h-2	-0.494375		1.26706	0.415505
IG 4h-3	-1.19725		0.564192	0.676334
IG 4h-4	-2.02386		-0.26242	1.19949
