# Supplementary material for: GAF-dependent chromatin plasticity determines promoter usage to mediate locust gregarious behavior
Source: EMBO J. 2025 Apr 7;44(10):2928–48. doi: 10.1038/s44318-025-00428-x (PMC12084303; doi:10.1038/s44318-025-00428-x)
Supplement: Supplementary file 8 — Source data Fig. 6 [file 44318_2025_428_MOESM8_ESM.zip › Figure 6/6J/Bottomleft-qPCR-relative DHS intensity.xls]

## Sheet: Raw data_GAF28&60
	CT
	ctrl	GAF28&60	ΔCT(GAF28&60-ctrl)
S-1	25.8866	25.9208	0.0341786
S-2	25.2479	25.0356	-0.212322
S-3	27.1086	26.9832	-0.12543
S-4	25.7708	25.4898	-0.28098
CS 4h-1	27.6615	27.0002	-0.661344
CS 4h-2	27.5737	26.8562	-0.71746
CS 4h-3	26.8814	26.3314	-0.550004
CS 4h-4	26.1598	25.7297	-0.430097

## Sheet: RelativeDHSintensity_GAF28&60
	ΔCT(GAF28&60-ctrl)	Ave.	ΔΔCT	power(2,-ΔΔCT)
S-1	0.0341786		0.180317	0.882509
S-2	-0.212322		-0.0661838	1.04694
S-3	-0.12543		0.0207086	0.985748
S-4	-0.28098	-0.146138	-0.134842	1.09797
CS 4h-1	-0.661344		-0.515206	1.4292
CS 4h-2	-0.71746		-0.571322	1.48588
CS 4h-3	-0.550004		-0.403866	1.32305
CS 4h-4	-0.430097		-0.283959	1.21753
