# Supplementary material for: GAF-dependent chromatin plasticity determines promoter usage to mediate locust gregarious behavior
Source: EMBO J. 2025 Apr 7;44(10):2928–48. doi: 10.1038/s44318-025-00428-x (PMC12084303; doi:10.1038/s44318-025-00428-x)
Supplement: Supplementary file 8 — Source data Fig. 6 [file 44318_2025_428_MOESM8_ESM.zip › Figure 6/6J/Bottomright-qPCR-relative DHS intensity.xls]

## Sheet: Raw data_DHS1_III
	CT
	ctrl	III	ΔCT(DHS1_III-ctrl)
S-1	26.3755	27.9325	1.55695
S-2	27.1627	28.5566	1.39387
S-3	26.6617	28.2123	1.55055
S-4	25.6288	26.9229	1.29403
CS 4h-1	27.6755	28.136	0.460504
CS 4h-2	26.8475	28.0392	1.19173
CS 4h-3	26.9657	27.9642	0.998501
CS 4h-4	26.4318	27.1042	0.672395

## Sheet: RelativeDHSintensity_DHS1_III
	ΔCT(DHS1_III-ctrl)	Ave.	ΔΔCT	power(2,-ΔΔCT)
S-1	1.55695		0.1081	0.927809
S-2	1.39387		-0.054983	1.03885
S-3	1.55055		0.1017	0.931934
S-4	1.29403	1.44885	-0.154817	1.11328
CS 4h-1	0.460504		-0.988347	1.98391
CS 4h-2	1.19173		-0.257122	1.19509
CS 4h-3	0.998501		-0.450351	1.36637
CS 4h-4	0.672395		-0.776457	1.71292
