# Supplementary material for: GAF-dependent chromatin plasticity determines promoter usage to mediate locust gregarious behavior
Source: EMBO J. 2025 Apr 7;44(10):2928–48. doi: 10.1038/s44318-025-00428-x (PMC12084303; doi:10.1038/s44318-025-00428-x)
Supplement: Supplementary file 8 — Source data Fig. 6 [file 44318_2025_428_MOESM8_ESM.zip › Figure 6/6J/Upleft-qPCR-relative DHS intensity.xls]

## Sheet: Raw data_DHS1_II
	CT
	ctrl	II	ΔCT(II-ctrl)
S-1	26.855	30.5638	3.70877
S-2	27.4558	30.8828	3.42699
S-3	27.421	31.6283	4.20731
S-4	26.727	29.9893	3.26228
CS 4h-1	28.3687	31.4522	3.08348
CS 4h-2	28.1976	30.7653	2.56772
CS 4h-3	27.8752	30.8576	2.98241
CS 4h-4	27.9312	30.9186	2.98741

## Sheet: RelativeDHSintensity_DHS1_II
	ΔCT(II-ctrl)	Ave.	ΔΔCT	power(2,-ΔΔCT)
S-1	3.70877		0.0574312	0.960974
S-2	3.42699		-0.224344	1.16825
S-3	4.20731		0.555972	0.680199
S-4	3.26228	3.65134	-0.389059	1.30954
CS 4h-1	3.08348		-0.567852	1.48231
CS 4h-2	2.56772		-1.08362	2.11935
CS 4h-3	2.98241		-0.668931	1.58989
CS 4h-4	2.98741		-0.663929	1.58439
