# Supplementary material for: GAF-dependent chromatin plasticity determines promoter usage to mediate locust gregarious behavior
Source: EMBO J. 2025 Apr 7;44(10):2928–48. doi: 10.1038/s44318-025-00428-x (PMC12084303; doi:10.1038/s44318-025-00428-x)
Supplement: Supplementary file 8 — Source data Fig. 6 [file 44318_2025_428_MOESM8_ESM.zip › Figure 6/6J/Upright-qPCR-relative DHS intensity.xls]

## Sheet: Raw data_GAF166
	CT
	ctrl	GAF166	ΔCT(GAF166-ctrl)
S-1	26.855	28.9757	2.1207
S-2	27.4558	29.5466	2.09081
S-3	28.7001	29.8625	1.16236
S-4	27.421	29.1992	1.77821
CS 4h-1	28.6712	31.3778	2.70667
CS 4h-2	28.3687	31.0542	2.68547
CS 4h-3	27.8752	29.3954	1.52025
CS 4h-4	27.9312	29.5725	1.64133

## Sheet: RelativeDHSintensity_GAF166
	ΔCT(GAF166-ctrl)	Ave.	ΔΔCT	power(2,-ΔΔCT)
S-1	2.1207		0.332677	0.794062
S-2	2.09081		0.302788	0.810684
S-3	1.16236		-0.625657	1.54291
S-4	1.77821	1.78802	-0.00980811	1.00682
CS 4h-1	2.70667		0.918653	0.529003
CS 4h-2	2.68547		0.897448	0.536836
CS 4h-3	1.52025		-0.267771	1.20395
CS 4h-4	1.64133		-0.146687	1.10702
