# Supplementary material for: GAF-dependent chromatin plasticity determines promoter usage to mediate locust gregarious behavior
Source: EMBO J. 2025 Apr 7;44(10):2928–48. doi: 10.1038/s44318-025-00428-x (PMC12084303; doi:10.1038/s44318-025-00428-x)
Supplement: Supplementary file 9 — EV and Appendix Figure Source Data [file 44318_2025_428_MOESM9_ESM.zip]

Archive with 28 entries (13 files):
- Figure EV 4/
- Figure EV 4/ChIP-qPCR.xls
- Appendix/
- Appendix/Appendix Figure S3/
- Appendix/Appendix Figure S3/3B/
- Appendix/Appendix Figure S3/3B/Average TPM.xlsx
- Appendix/Appendix Figure S4/
- Appendix/Appendix Figure S4/Expression of GAF, TSS1, Grh.xlsx
- Appendix/Appendix Figure S6/
- Appendix/Appendix Figure S6/6B/
- Appendix/Appendix Figure S6/6B/IF-para-20X.tif
- Appendix/Appendix Figure S6/6B/Western Blot-GAF.tif
- Appendix/Appendix Figure S6/6B/Western Blot-GAPDH.tif
- Appendix/Appendix Figure S6/6B/Western Blot-H3.tif
- Appendix/Appendix Figure S7/
- Appendix/Appendix Figure S7/TPM and predicted GAF.xlsx
- Appendix/Appendix Figure S8/
- Appendix/Appendix Figure S8/8B/
- Appendix/Appendix Figure S8/8B/predicted GAF binding sites.xlsx
- Figure EV 1/
- Figure EV 1/1B/
- Figure EV 1/1B/qPCR-relative mRNA expression level.xls
- Figure EV 2/
- Figure EV 2/qPCR-relative mRNA expression level.xls
- Figure EV 3/
- Figure EV 3/3B/
- Figure EV 3/3B/TSS1-qPCR-relative mRNA expression level.xls
- Figure EV 3/3B/TSS2-qPCR-relative mRNA expression level - 副本.xls
