# Supplementary material for: GAF-dependent chromatin plasticity determines promoter usage to mediate locust gregarious behavior
Source: EMBO J. 2025 Apr 7;44(10):2928–48. doi: 10.1038/s44318-025-00428-x (PMC12084303; doi:10.1038/s44318-025-00428-x)
Supplement: Supplementary file 9 — EV and Appendix Figure Source Data [file 44318_2025_428_MOESM9_ESM.zip › Figure EV 4/ChIP-qPCR.xls]

## Sheet: Raw CT
2 ul DNA enriched from GAF or IgG antibody, as templates for qPCR	GB, gregarious locusts' brains
	DHS1
	IgG	GAF-IP
GB-1	30.8893	28.666
GB-2	30.9214	28.8242
GB-3	31.1793	28.7946
GB-4	30.6043	28.4043
GB-5	30.3944	28.9214

## Sheet: Fold Enrichment
2 ul DNA enriched from GAF or IgG antibody, as templates for qPCR	GB, gregarious locusts' brains
	DHS1
	IgG	GAF-IP
GB-1	30.8893	28.666
GB-2	30.9214	28.8242
GB-3	31.1793	28.7946
GB-4	30.6043	28.4043
GB-5	30.3944	28.9214
ave.IgG	30.7977
	DHS1
	IgG	GAF-IP
GB-1	0.0915675	-2.13168	ΔCT
GB-2	0.123704	-1.97351
GB-3	0.38154	-2.00316
GB-4	-0.193431	-2.39348
GB-5	-0.403381	-1.87634
	DHS1
	IgG	GAF-IP
GB-1	0.938503	4.38228	2^-ΔCT
GB-2	0.917828	3.92723
GB-3	0.767618	4.00876
GB-4	1.14348	5.25424
GB-5	1.3226	3.67142
