# Supplementary material for: GAF-dependent chromatin plasticity determines promoter usage to mediate locust gregarious behavior
Source: EMBO J. 2025 Apr 7;44(10):2928–48. doi: 10.1038/s44318-025-00428-x (PMC12084303; doi:10.1038/s44318-025-00428-x)
Supplement: Supplementary file 9 — EV and Appendix Figure Source Data [file 44318_2025_428_MOESM9_ESM.zip › Appendix/Appendix Figure S3/3B/Average TPM.xlsx]

## Sheet: Average TPM
Normalized by TPMs of antenna
	henna iso1	GAPDH	actin5c
antenna	1	1	1
brain	2.25045	0.583747	0.365431
fatbody	0.472914	1.84662	0.446763
labipalp	0.67775	0.262039	0.122476
muscle	0.214791	1.46025	0.22194
ovary	0.062964	0.297458	0.048577
tergum	0.229461	0.698549	0.284915
testis	0.022852	0.190862	0.059305
wing	0.534472	0.557513	0.155808
