# Supplementary material for: GAF-dependent chromatin plasticity determines promoter usage to mediate locust gregarious behavior
Source: EMBO J. 2025 Apr 7;44(10):2928–48. doi: 10.1038/s44318-025-00428-x (PMC12084303; doi:10.1038/s44318-025-00428-x)
Supplement: Supplementary file 9 — EV and Appendix Figure Source Data [file 44318_2025_428_MOESM9_ESM.zip › Appendix/Appendix Figure S4/Expression of GAF, TSS1, Grh.xlsx]

## Sheet: Relative expression level
Normalized by mRNA level of brains	Correlation by Pearson R
	henna iso1	grh	trl
Br	1.037	1.157	1.019
TG	0.5072	0.793	0.5238
AN	0.1173	24.72	0.4151
FB	0.09458	0.3225	0.393
MG	0.03037	0.1622	0.4399
MS	0.007597	2.661	0.1124
