# Supplementary material for: GAF-dependent chromatin plasticity determines promoter usage to mediate locust gregarious behavior
Source: EMBO J. 2025 Apr 7;44(10):2928–48. doi: 10.1038/s44318-025-00428-x (PMC12084303; doi:10.1038/s44318-025-00428-x)
Supplement: Supplementary file 9 — EV and Appendix Figure Source Data [file 44318_2025_428_MOESM9_ESM.zip › Appendix/Appendix Figure S7/TPM and predicted GAF.xlsx]

## Sheet: GAF binding sites
Gene	Start position	End position	Strand	Predicted TF
pale	-450	-439	+	Name=MA0205.2_TC45225+;Alias=Trl;ID=MA0205.2-Trl-2-TC45225;pvalue=0.00172;qvalue= 0.797;sequence=GCGAGAGCGGCT;
pale	-452	-441	+	Name=MA0205.2_TC45225+;Alias=Trl;ID=MA0205.2-Trl-1-TC45225;pvalue=0.000598;qvalue= 0.631;sequence=CGGCGAGAGCGG;
Ddc	-189	-178	+	Name=MA0205.2_TC46400+;Alias=Trl;ID=MA0205.2-Trl-8-TC46400;pvalue=0.00248;qvalue= 0.833;sequence=GGGAGGGGGAGG;
Ddc	-239	-228	+	Name=MA0205.2_TC46400+;Alias=Trl;ID=MA0205.2-Trl-1-TC46400;pvalue=1.24e-05;qvalue= 0.0652;sequence=GAAAGAGAGCAG;
Ddc	-241	-230	+	Name=MA0205.2_TC46400+;Alias=Trl;ID=MA0205.2-Trl-3-TC46400;pvalue=0.000246;qvalue= 0.47;sequence=AAGAAAGAGAGC;
Ddc	-243	-232	+	Name=MA0205.2_TC46400+;Alias=Trl;ID=MA0205.2-Trl-4-TC46400;pvalue=0.000291;qvalue= 0.505;sequence=GAAAGAAAGAGA;
Ddc	-245	-234	+	Name=MA0205.2_TC46400+;Alias=Trl;ID=MA0205.2-Trl-6-TC46400;pvalue=0.00162;qvalue= 0.787;sequence=GCGAAAGAAAGA;
Ddc	-249	-238	+	Name=MA0205.2_TC46400+;Alias=Trl;ID=MA0205.2-Trl-9-TC46400;pvalue=0.0025;qvalue= 0.834;sequence=CGAAGCGAAAGA;
Ddc	-259	-248	+	Name=MA0205.2_TC46400+;Alias=Trl;ID=MA0205.2-Trl-5-TC46400;pvalue=0.000558;qvalue= 0.618;sequence=AAGAGGGAGACG;
Ddc	-261	-250	+	Name=MA0205.2_TC46400+;Alias=Trl;ID=MA0205.2-Trl-2-TC46400;pvalue=8.52e-05;qvalue= 0.283;sequence=GGAAGAGGGAGA;
Ddc	-270	-259	+	Name=MA0205.2_TC46400+;Alias=Trl;ID=MA0205.2-Trl-11-TC46400;pvalue=0.00273;qvalue= 0.842;sequence=CCGAGAAAGGGA;
Ddc	-335	-324	-	Name=MA0205.2_TC46400-;Alias=Trl;ID=MA0205.2-Trl-7-TC46400;pvalue=0.00247;qvalue= 0.833;sequence=CAAAGTGGGAGA;
Ddc	-337	-326	-	Name=MA0205.2_TC46400-;Alias=Trl;ID=MA0205.2-Trl-10-TC46400;pvalue=0.00273;qvalue= 0.842;sequence=AAGTGGGAGAGC;
Tan	79	90	+	Name=MA0205.2_TC4019+;Alias=Trl;ID=MA0205.2-Trl-1-TC4019;pvalue=0.000293;qvalue= 0.506;sequence=AATAGAGAGTGC;
Tan	77	88	+	Name=MA0205.2_TC4019+;Alias=Trl;ID=MA0205.2-Trl-2-TC4019;pvalue=0.000314;qvalue= 0.521;sequence=TGAATAGAGAGT;
Tan	51	62	+	Name=MA0205.2_TC4019+;Alias=Trl;ID=MA0205.2-Trl-5-TC4019;pvalue=0.00153;qvalue= 0.778;sequence=AACATAGAGTAG;
Tan	-327	-316	-	Name=MA0205.2_TC4019-;Alias=Trl;ID=MA0205.2-Trl-4-TC4019;pvalue=0.00124;qvalue= 0.748;sequence=TTAAGAGTGAAA;
Tan	-329	-318	-	Name=MA0205.2_TC4019-;Alias=Trl;ID=MA0205.2-Trl-6-TC4019;pvalue=0.00194;qvalue= 0.809;sequence=AAGAGTGAAAGA;
Tan	-365	-354	-	Name=MA0205.2_TC4019-;Alias=Trl;ID=MA0205.2-Trl-3-TC4019;pvalue=0.000736;qvalue= 0.667;sequence=AACATAGAGATG;

## Sheet: Plot data
Selection of sites with E<0.001
gene ID	start position	strand	brains TPM
pale	-452	1	61.4125
Ddc	-239	1	29.4088
Ddc	-241	1	29.4088
Ddc	-243	1	29.4088
Ddc	-259	1	29.4088
Ddc	-261	1	29.4088
Ddc	-337	-1	29.4088
tan-labipalp&FB	79	1	10.3796
tan-labipalp&FB	77	1	10.3796
tan-labipalp&FB	-365	-1	10.3796
LM-henna iso1	-41	-1	121.528
LM-henna iso1	-70	1	121.528
LM-henna iso1	-39	-1	121.528
LM-henna iso1	-175	1	121.528
LM-henna iso1	2	1	121.528
