# Supplementary material for: GAF-dependent chromatin plasticity determines promoter usage to mediate locust gregarious behavior
Source: EMBO J. 2025 Apr 7;44(10):2928–48. doi: 10.1038/s44318-025-00428-x (PMC12084303; doi:10.1038/s44318-025-00428-x)
Supplement: Supplementary file 9 — EV and Appendix Figure Source Data [file 44318_2025_428_MOESM9_ESM.zip › Appendix/Appendix Figure S8/8B/predicted GAF binding sites.xlsx]

## Sheet: GAF binding sites
Insect Species	Start position	End position	Strand	Score
LMIGR	-41	-32	+	8.44142
LMIGR	-19	-10	-	7.93756
LMIGR	13	22	-	7.45206
LMIGR	-39	-30	+	7.29882
LMIGR	-175	-166	-	6.93624
LMIGR	2	11	-	6.93624
LSTRI	-92	-83	-	7.89538
LSTRI	9	20	-	8.00132
LSTRI	-5	4	+	6.83453
BTERR	-382	-373	+	8.74118
BTERR	-340	-331	-	8.26501
BTERR	-216	-207	+	7.95981
BTERR	-170	-161	+	7.51941
BTERR	-436	-425	-	8.85634
BTERR	-432	-421	-	8.85634
BTERR	-428	-417	-	8.57677
BTERR	-349	-340	+	7.06271
BTERR	83	92	+	6.96467
HARMI	-239	-230	+	9.15031
HARMI	-241	-232	+	7.94646
HARMI	-269	-258	-	9.50953
HARMI	-458	-449	+	7.51812
HARMI	-267	-258	+	7.40011
HARMI	83	92	+	7.01401
AAEGY	-214	-205	-	6.78172

## Sheet: Plot data
Selection of sites with Score >6.5
	Insect Species
	LMIGR	ACYPI	LSTRI	BTERR	HARMI	AAEGY
Start position (bp)	-41		-92	-382	-239	-214
	-19		9	-340	-241
	13		-5	-216	-269
	-39			-170	-458
	-175			-436	-267
	2			-432	83
				-428
				-349
				83
