# Supplementary material for: GAF-dependent chromatin plasticity determines promoter usage to mediate locust gregarious behavior
Source: EMBO J. 2025 Apr 7;44(10):2928–48. doi: 10.1038/s44318-025-00428-x (PMC12084303; doi:10.1038/s44318-025-00428-x)
Supplement: Supplementary file 9 — EV and Appendix Figure Source Data [file 44318_2025_428_MOESM9_ESM.zip › Figure EV 1/1B/qPCR-relative mRNA expression level.xls]

## Sheet: Raw data_TSS1
	CT
	rp49	TSS1
WT-1	24.3474	28.7982
WT-2	23.5953	28.2049
WT-3	22.9379	27.1052
WT-4	22.8261	26.3023
DHS1-mutated-1	23.1853	28.5286
DHS1-mutated-2	22.9252	28.5696
DHS1-mutated-3	22.7233	28.1883
DHS1-mutated-4	23.5489	28.8367

## Sheet: Relative mRNA level_TSS1
Fatbodies
	ΔCT(TSS1-rp49)	Ave.	ΔΔCT	power(2,-ΔΔCT)
WT-1	4.45083		0.274863	0.826529
WT-2	4.60955		0.433583	0.740421
WT-3	4.16726		-0.00870295	1.00605
WT-4	3.47622	4.17596	-0.699743	1.62422
DHS1-mutated-1	5.34328		1.16731	0.44525
DHS1-mutated-2	5.64445		1.46849	0.361361
DHS1-mutated-3	5.46505		1.28909	0.409209
DHS1-mutated-4	5.28782		1.11186	0.462698

## Sheet: Raw data_TSS2
Fatbodies
	CT
	rp49	TSS2
WT-1	24.3722	26.4408	2.06861
WT-2	23.8365	25.9706	2.13415
WT-3	25.5649	27.7682	2.20323
WT-4	27.6914	29.5964	1.90498
WT-5	23.8129	26.4034	2.59054
DHS1-mutated-1	24.834	27.145	2.31101
DHS1-mutated-2	24.3603	26.529	2.16869
DHS1-mutated-3	24.2848	27.0348	2.75001
DHS1-mutated-4	23.9037	25.2347	1.33096
DHS1-mutated-5	24.2578	25.7262	1.46838

## Sheet: Relative mRNA level_TSS2
Fatbodies
	ΔCT(TSS2-rp49)	Ave.	ΔΔCT	power(2,-ΔΔCT)
WT-1	2.06861		-0.111688	1.08049
WT-2	2.13415		-0.0461532	1.03251
WT-3	2.20323		0.0229245	0.984236
WT-4	1.90498		-0.275323	1.21026
WT-5	2.59054	2.1803	0.41024	0.752498
DHS1-mutated-1	2.31101		0.130707	0.913384
DHS1-mutated-2	2.16869		-0.0116104	1.00808
DHS1-mutated-3	2.75001		0.569707	0.673753
DHS1-mutated-4	1.33096		-0.849337	1.80167
DHS1-mutated-5	1.46838		-0.711921	1.63798
