# Supplementary material for: GAF-dependent chromatin plasticity determines promoter usage to mediate locust gregarious behavior
Source: EMBO J. 2025 Apr 7;44(10):2928–48. doi: 10.1038/s44318-025-00428-x (PMC12084303; doi:10.1038/s44318-025-00428-x)
Supplement: Supplementary file 9 — EV and Appendix Figure Source Data [file 44318_2025_428_MOESM9_ESM.zip › Figure EV 2/qPCR-relative mRNA expression level.xls]

## Sheet: Raw data_TSS1
	CT
	rp49	TSS1
SB-1	19.96	21.49
SB-2	19.88	21.17
SB-3	19.67	21.76
SB-4	19.98	20.93
S-MS-1	17.06	23.93
S-MS-2	17.82	23.43
S-MS-3	17.77	23.8
S-MS-4	17.06	23.94
S-AN-1	17.74	21.74
S-AN-2	18.28	22.45
S-AN-3	17.25	21.83
S-AN-4	17.93	21.94
S-Mg-1	17.89	22.9
S-Mg-2	16.52	22.7
S-Mg-3	17.65	22.81
S-Mg-4	16.64	22.08
S-FB-1	17.08	22.25
S-FB-2	16.94	23.86
S-FB-3	17.66	24.29
S-FB-4	16.98	24.16
S-TG-1	17.33	20.82
S-TG-2	17.78	21.8
S-TG-3	16.75	20.71
S-TG-4	17.31	20.61

## Sheet: Relative mRNA level_TSS1
	ΔCT(TSS1-rp49)	Ave.	ΔΔCT	power(2,-ΔΔCT)
SB-1	1.53		0.065	0.955945
SB-2	1.29		-0.175	1.12896
SB-3	2.09		0.625	0.64842
SB-4	0.95	1.465	-0.515	1.42899
S-MS-1	6.87		5.405	0.0236011
S-MS-2	5.61		4.145	0.0565237
S-MS-3	6.03		4.565	0.0422472
S-MS-4	6.88		5.415	0.0234381
S-AN-1	4		2.535	0.17254
S-AN-2	4.17		2.705	0.153361
S-AN-3	4.58		3.115	0.115423
S-AN-4	4.01		2.545	0.171348
S-Mg-1	5.01		3.545	0.0856739
S-Mg-2	6.18		4.715	0.0380753
S-Mg-3	5.16		3.695	0.0772137
S-Mg-4	5.44		3.975	0.0635925
S-FB-1	5.17		3.705	0.0766803
S-FB-2	6.92		5.455	0.0227972
S-FB-3	6.63		5.165	0.0278728
S-FB-4	7.18		5.715	0.0190377
S-TG-1	3.49		2.025	0.245705
S-TG-2	4.02		2.555	0.170164
S-TG-3	3.96		2.495	0.17739
S-TG-4	3.3		1.835	0.280292

## Sheet: Raw data_TSS2
	CT
	rp49	TSS2
SB-1	19.96	25.82	5.86
SB-2	19.88	27.42	7.54
SB-3	19.67	26.64	6.97
SB-4	19.98	25.97	5.99
S-MS-1	17.06	29.2	12.14
S-MS-2	17.63	29.73	12.1
S-MS-3	17.82	29.12	11.3
S-MS-4	17.77	28.95	11.18
S-AN-1	17.47	31.23	13.76
S-AN-2	17.74	30.74	13
S-AN-3	18.28	32.67	14.39
S-AN-4	17.25	31.05	13.8
S-Mg-1	17.89	31.88	13.99
S-Mg-2	16.52	32.57	16.05
S-Mg-3	17.65	32.45	14.8
S-Mg-4	16.64	31.76	15.12
S-FB-1	18.892	21.1315	2.23943
S-FB-2	19.4315	22.2557	2.82426
S-FB-3	19.3267	21.9779	2.65127
S-FB-4	18.9587	22.865	3.90621
S-TG-1	17.33	24.61	7.28
S-TG-2	17.78	25.59	7.81
S-TG-3	16.75	25.07	8.32
S-TG-4	17.31	25.24	7.93

## Sheet: Relative mRNA level_TSS2
	ΔCT(TSS2-rp49)	Ave.	ΔΔCT	power(2,-ΔΔCT)
SB-1	5.86		-0.73	1.65864
SB-2	7.54		0.95	0.517632
SB-3	6.97		0.38	0.768438
SB-4	5.99	6.59	-0.6	1.51572
S-MS-1	12.14		5.55	0.0213444
S-MS-2	12.1		5.51	0.0219445
S-MS-3	11.3		4.71	0.0382075
S-MS-4	11.18		4.59	0.0415214
S-AN-1	13.76		7.17	0.00694408
S-AN-2	13		6.41	0.0117597
S-AN-3	14.39		7.8	0.0044871
S-AN-4	13.8		7.21	0.0067542
S-Mg-1	13.99		7.4	0.00592077
S-Mg-2	16.05		9.46	0.0014199
S-Mg-3	14.8		8.21	0.0033771
S-Mg-4	15.12		8.53	0.00270529
S-FB-1	2.23943		-4.35057	20.401
S-FB-2	2.82426		-3.76574	13.602
S-FB-3	2.65127		-3.93873	15.3348
S-FB-4	3.90621		-2.68379	6.42543
S-TG-1	7.28		0.69	0.619854
S-TG-2	7.81		1.22	0.429283
S-TG-3	8.32		1.73	0.301452
S-TG-4	7.93		1.34	0.395021
