# Supplementary material for: GAF-dependent chromatin plasticity determines promoter usage to mediate locust gregarious behavior
Source: EMBO J. 2025 Apr 7;44(10):2928–48. doi: 10.1038/s44318-025-00428-x (PMC12084303; doi:10.1038/s44318-025-00428-x)
Supplement: Supplementary file 9 — EV and Appendix Figure Source Data [file 44318_2025_428_MOESM9_ESM.zip › Figure EV 3/3B/TSS1-qPCR-relative mRNA expression level.xls]

## Sheet: Raw data_TSS1RNAi
	CT
	rp49	TSS1
G ctrl-1	14.56	17.44
G ctrl-2	15.41	17.99
G ctrl-3	22.6	25.34
G ctrl-4	24.25	25.76
TSS1 RNAi-1	17.16	23.59
TSS1 RNAi-2	15.44	22.6
TSS1 RNAi-3	15.81	22.41
TSS1 RNAi-4	16.28	22.95

## Sheet: Relative mRNA level_TSS1RNAi
Fatbodies
	ΔCT(TSS1-rp49)	Ave.	ΔΔCT	power(2,-ΔΔCT)
G ctrl-1	2.88		0.4525	0.730775
G ctrl-2	2.58		0.1525	0.89969
G ctrl-3	2.74		0.3125	0.805245
G ctrl-4	1.51	2.4275	-0.9175	1.88884
TSS1 RNAi-1	6.43		4.0025	0.0623918
TSS1 RNAi-2	7.16		4.7325	0.0376163
TSS1 RNAi-3	6.6		4.1725	0.0554565
TSS1 RNAi-4	6.67		4.2425	0.05283

## Sheet: Raw data_TSS2RNAi
Fatbodies
	CT
	rp49	TSS2
G ctrl-1	22.6	25.34
G ctrl-2	14.56	17.44
G ctrl-3	15.41	17.99
G ctrl-4	23.82	27.34
TSS2 RNAi-1	15.36	19.58
TSS2 RNAi-2	16.55	18.98
TSS2 RNAi-3	15.4	18.39
TSS2 RNAi-4	26.64	31.05

## Sheet: Relative mRNA level_TSS2RNAi
Fatbodies
	ΔCT(TSS2-rp49)	Ave.	ΔΔCT	power(2,-ΔΔCT)
G ctrl-1	2.74		-0.19	1.14076
G ctrl-2	2.88		-0.05	1.03526
G ctrl-3	2.58		-0.35	1.27456
G ctrl-4	3.52	2.93	0.59	0.664343
TSS2 RNAi-1	4.22		1.29	0.408951
TSS2 RNAi-2	2.43		-0.5	1.41421
TSS2 RNAi-3	2.99		0.06	0.959264
TSS2 RNAi-4	4.41		1.48	0.358489
