# Supplementary material for: GAF-dependent chromatin plasticity determines promoter usage to mediate locust gregarious behavior
Source: EMBO J. 2025 Apr 7;44(10):2928–48. doi: 10.1038/s44318-025-00428-x (PMC12084303; doi:10.1038/s44318-025-00428-x)
Supplement: Supplementary file 9 — EV and Appendix Figure Source Data [file 44318_2025_428_MOESM9_ESM.zip › Figure EV 3/3B/TSS2-qPCR-relative mRNA expression level - 副本.xls]

## Sheet: Raw data_TSS1RNAi
	CT
	rp49	TSS1
G ctrl-1	20.57	24.84
G ctrl-2	20.57	23.23
G ctrl-3	20.91	24.05
TSS1 RNAi-1	19.86	25.33
TSS1 RNAi-2	20.45	25.52
TSS1 RNAi-3	20.78	25.91

## Sheet: Relative mRNA level_TSS1RNAi
	ΔCT(TSS1-rp49)	Ave.	ΔΔCT	power(2,-ΔΔCT)
G ctrl-1	4.27		0.913333	0.530957
G ctrl-2	2.66		-0.696667	1.62076
G ctrl-3	3.14	3.35667	-0.216667	1.16205
TSS1 RNAi-1	5.47		2.11333	0.231112
TSS1 RNAi-2	5.07		1.71333	0.304955
TSS1 RNAi-3	5.13		1.77333	0.292532

## Sheet: Raw data_TSS2RNAi
	CT
	rp49	TSS2
G ctrl-1	21.15	25.45	4.3
G ctrl-2	19.86	23.78	3.92
G ctrl-3	19.88	23.85	3.97
G ctrl-4	20.84	24.65	3.81
TSS2 RNAi-1	15.36	23.27	7.91
TSS2 RNAi-2	16.55	25.38	8.83
TSS2 RNAi-3	22.61	27.64	5.03
TSS2 RNAi-4	20.19	24.76	4.57

## Sheet: Relative mRNA level_TSS2RNAi
	ΔCT(TSS2-rp49)	Ave.	ΔΔCT	power(2,-ΔΔCT)
G ctrl-1	4.3		0.3	0.812252
G ctrl-2	3.92		-0.08	1.05702
G ctrl-3	3.97		-0.03	1.02101
G ctrl-4	3.81	4	-0.19	1.14076
TSS2 RNAi-1	7.91		3.91	0.0665231
TSS2 RNAi-2	8.83		4.83	0.0351581
TSS2 RNAi-3	5.03		1.03	0.48971
TSS2 RNAi-4	4.57		0.57	0.673617
